# Supplementary material for: An ancient retroviral RNA element hidden in mammalian genomes and its involvement in co-opted retroviral gene regulation
Source: Retrovirology. 2021 Nov 10;18:36. doi: 10.1186/s12977-021-00580-2 (PMC8579622; doi:10.1186/s12977-021-00580-2)
Supplement: Supplementary file 6 — Additional file 6: Table S1. Dram families harboring SPRE-like elements and their annotations. [file 12977_2021_580_MOESM6_ESM.xlsx]

## Sheet: S1_Table
ID	Keyword	Name	Organism
DF0000170.5	Long terminal repeat of retrovirus-like element	Internal region of ERV1 endogenous retrovirus, HERV30 subfamily	Catarrhini
DF0000171.5	Long terminal repeat of retrovirus-like element	Internal region of an ERV1 endogenous retrovirus, HERV35I subfamily	Simiiformes
DF0000173.4	Long terminal repeat of retrovirus-like element	Internal region of an ERV1 endogenous retrovirus, HERV9 subfamily	Catarrhini
DF0000176.4	Long terminal repeat of retrovirus-like element	ERV1 endogenous retrovirus, HERV-Fc1 subfamily	Homininae
DF0000179.5	Long terminal repeat of retrovirus-like element	ERV1 endogenous retrovirus, HERV-Fc2 subfamily	Hominidae
DF0000214.4	Long terminal repeat of retrovirus-like element	Internal region of ERV1 endogenous retrovirus, HUERS-P1 subfamily	Simiiformes
DF0000215.4	Long terminal repeat of retrovirus-like element	Internal region of ERV1 endogenous retrovirus, HUERS-P2 subfamily	Simiiformes
DF0000216.4	Long terminal repeat of retrovirus-like element	Internal region of ERV1 endogenous retrovirus, HUERS-P3 subfamily	Simiiformes
DF0000217.4	Long terminal repeat of retrovirus-like element	Internal region of ERV1 endogenous retrovirus, HUERS-P3b subfamily	Simiiformes
DF0000372.4	Long terminal repeat of retrovirus-like element	Internal region of ERV1 endogenous retrovirus, LOR1-int subfamily	Primates
DF0000468.4	Long terminal repeat of retrovirus-like element	Internal region of ERV1 endogenous retrovirus, LTR25-int subfamily	Simiiformes
DF0000529.5	Long terminal repeat of retrovirus-like element	Internal region of ERV1 endogenous retrovirus, LTR46-int subfamily	Primates
DF0000628.4	Long terminal repeat of retrovirus-like element	Internal region of ERV1 endogenous retrovirus, HERV17 subfamily	Catarrhini
DF0000765.4	Long terminal repeat of retrovirus-like element	Internal region of ERV1 endogenous retrovirus, MER41-int subfamily	Primates
DF0000815.4	Long terminal repeat of retrovirus-like element	Internal region of ERV1 endogenous retrovirus, MER50-int subfamily	Simiiformes
DF0000855.4	Long terminal repeat of retrovirus-like element	Internal region of ERV1 endogenous retrovirus, MER52-int subfamily	Eutheria
DF0000882.4	Long terminal repeat of retrovirus-like element	Internal region of ERV1 endogenous retrovirus, MER61-int subfamily	Simiiformes
DF0000938.5	Long terminal repeat of retrovirus-like element	Internal region of ERV1 endogenous retrovirus, MER83A-int subfamily	Eutheria
DF0000940.4	Long terminal repeat of retrovirus-like element	Internal region of ERV1 endogenous retrovirus, MER83B-int subfamily	Eutheria
DF0000943.4	Long terminal repeat of retrovirus-like element	Internal region of ERV1 endogenous retrovirus, MER84-int subfamily	Primates
DF0001051.5	Long terminal repeat of retrovirus-like element	Internal region of ERV1 endogenous retrovirus, PABL_B-int subfamily	Primates
DF0001052.4	Long terminal repeat of retrovirus-like element	Internal region of PRIMA41 endogenous retrovirus, PRIMA41-int subfamily	Primates
DF0001278.3	Long terminal repeat of retrovirus-like element	Internal region of an ERV1 endogenous retrovirus, HERV9NC subfamily	Hominoidea
DF0001303.2	Long terminal repeat of retrovirus-like element	Internal region of an ERV1 endogenous retrovirus, HERV9N subfamily	Hominoidea
DF0001957.1	Long terminal repeat of retrovirus-like element	ERV2 Endogenous Retrovirus from Muridae.	Muridae
DF0001964.2	Long terminal repeat of retrovirus-like element	Internal sequence of retrovirus-like sequence.	Muridae
DF0002186.1	Long terminal repeat of retrovirus-like element	ERV2 Endogenous Retrovirus from Muridae.	Muridae
DF0004121.1	Long terminal repeat of retrovirus-like element	Long terminal repeat of a class 2 LTR retroelement in murids.	Muridae
DF0004150.2	Long terminal repeat of retrovirus-like element	murids.	Muridae
DR0017088.1	Long terminal repeat of retrovirus-like element	De novo identified, putative TE family	Callorhinus ursinus
DR0017112.1	Long terminal repeat of retrovirus-like element	De novo identified, putative TE family	Callorhinus ursinus
DR0022444.2	Long terminal repeat of retrovirus-like element	De novo identified, putative TE family	Carlito syrichta
DR0022488.2	Long terminal repeat of retrovirus-like element	De novo identified, putative TE family	Carlito syrichta
DR0022651.2	Long terminal repeat of retrovirus-like element	De novo identified, putative TE family	Carlito syrichta
DR0022752.1	Long terminal repeat of retrovirus-like element	De novo identified, putative TE family	Carlito syrichta
DR0041195.1	Long terminal repeat of retrovirus-like element	De novo identified, putative TE family	Eonycteris spelaea
DR0049360.1	Long terminal repeat of retrovirus-like element	De novo identified, putative TE family	Axis porcinus
DR0049389.1	Long terminal repeat of retrovirus-like element	De novo identified, putative TE family	Axis porcinus
DR0049429.1	Long terminal repeat of retrovirus-like element	De novo identified, putative TE family	Axis porcinus
DR0049533.1	Long terminal repeat of retrovirus-like element	De novo identified, putative TE family	Axis porcinus
DR0049534.2	Unknown/	De novo identified, putative TE family	Axis porcinus
DR0049551.1	Long terminal repeat of retrovirus-like element	De novo identified, putative TE family	Axis porcinus
DR0049588.1	Long terminal repeat of retrovirus-like element	De novo identified, putative TE family	Axis porcinus
DR0049622.1	Long terminal repeat of retrovirus-like element	De novo identified, putative TE family	Axis porcinus
DR0049715.1	Long terminal repeat of retrovirus-like element	De novo identified, putative TE family	Axis porcinus
DR0049832.1	Long terminal repeat of retrovirus-like element	De novo identified, putative TE family	Axis porcinus
DR0049840.1	Long terminal repeat of retrovirus-like element	De novo identified, putative TE family	Axis porcinus
DR0049899.1	Long terminal repeat of retrovirus-like element	De novo identified, putative TE family	Axis porcinus
DR0049902.1	Long terminal repeat of retrovirus-like element	De novo identified, putative TE family	Axis porcinus
DR0049907.1	Long terminal repeat of retrovirus-like element	De novo identified, putative TE family	Axis porcinus
DR0049918.1	Long terminal repeat of retrovirus-like element	De novo identified, putative TE family	Axis porcinus
DR0049941.2	Long terminal repeat of retrovirus-like element	De novo identified, putative TE family	Axis porcinus
DR0049942.1	Long terminal repeat of retrovirus-like element	De novo identified, putative TE family	Axis porcinus
DR0049978.1	Long terminal repeat of retrovirus-like element	De novo identified, putative TE family	Axis porcinus
DR0049982.1	Long terminal repeat of retrovirus-like element	De novo identified, putative TE family	Axis porcinus
DR0073390.1	Long terminal repeat of retrovirus-like element	De novo identified, putative TE family	Monodelphis domestica
DR0078423.1	Long terminal repeat of retrovirus-like element	De novo identified, putative TE family	Orycteropus afer afer
DR0078519.1	Long terminal repeat of retrovirus-like element	De novo identified, putative TE family	Orycteropus afer afer
DR0078654.1	Long terminal repeat of retrovirus-like element	De novo identified, putative TE family	Orycteropus afer afer
DR0078803.2	Long terminal repeat of retrovirus-like element	De novo identified, putative TE family	Orycteropus afer afer
DR0078860.2	Long terminal repeat of retrovirus-like element	De novo identified, putative TE family	Orycteropus afer afer
DR0078885.1	Long terminal repeat of retrovirus-like element	De novo identified, putative TE family	Orycteropus afer afer
DR0082547.1	Long terminal repeat of retrovirus-like element	De novo identified, putative TE family	Ovis aries musimon
DR0082637.1	Long terminal repeat of retrovirus-like element	De novo identified, putative TE family	Ovis aries musimon
DR0082663.1	Long terminal repeat of retrovirus-like element	De novo identified, putative TE family	Ovis aries musimon
DR0082744.1	Long terminal repeat of retrovirus-like element	De novo identified, putative TE family	Ovis aries musimon
DR0082758.2	Long terminal repeat of retrovirus-like element	De novo identified, putative TE family	Ovis aries musimon
DR0082819.1	Long terminal repeat of retrovirus-like element	De novo identified, putative TE family	Ovis aries musimon
DR0082827.1	Long terminal repeat of retrovirus-like element	De novo identified, putative TE family	Ovis aries musimon
DR0082914.1	Long terminal repeat of retrovirus-like element	De novo identified, putative TE family	Ovis aries musimon
DR0086961.1	Long terminal repeat of retrovirus-like element	De novo identified, putative TE family	Eulemur macaco
DR0087034.1	Long terminal repeat of retrovirus-like element	De novo identified, putative TE family	Eulemur macaco
DR0087180.1	Long terminal repeat of retrovirus-like element	De novo identified, putative TE family	Eulemur macaco
DR0087258.1	Long terminal repeat of retrovirus-like element	De novo identified, putative TE family	Eulemur macaco
DR0087320.1	Long terminal repeat of retrovirus-like element	De novo identified, putative TE family	Eulemur macaco
DR0108888.1	Long terminal repeat of retrovirus-like element	De novo identified, putative TE family	Macaca fuscata fuscata
DR0108982.1	Long terminal repeat of retrovirus-like element	De novo identified, putative TE family	Macaca fuscata fuscata
DR0108987.1	Long terminal repeat of retrovirus-like element	De novo identified, putative TE family	Macaca fuscata fuscata
DR0109016.1	Long terminal repeat of retrovirus-like element	De novo identified, putative TE family	Macaca fuscata fuscata
DR0109064.1	Long terminal repeat of retrovirus-like element	De novo identified, putative TE family	Macaca fuscata fuscata
DR0109096.1	Long terminal repeat of retrovirus-like element	De novo identified, putative TE family	Macaca fuscata fuscata
DR0109252.1	Long terminal repeat of retrovirus-like element	De novo identified, putative TE family	Macaca fuscata fuscata
DR0109256.1	Long terminal repeat of retrovirus-like element	De novo identified, putative TE family	Macaca fuscata fuscata
DR0109295.1	Long terminal repeat of retrovirus-like element	De novo identified, putative TE family	Macaca fuscata fuscata
DR0109311.1	Long terminal repeat of retrovirus-like element	De novo identified, putative TE family	Macaca fuscata fuscata
DR0109469.1	Long terminal repeat of retrovirus-like element	De novo identified, putative TE family	Ovis ammon
DR0109537.1	Long terminal repeat of retrovirus-like element	De novo identified, putative TE family	Ovis ammon
DR0109569.1	Long terminal repeat of retrovirus-like element	De novo identified, putative TE family	Ovis ammon
DR0109636.1	Long terminal repeat of retrovirus-like element	De novo identified, putative TE family	Ovis ammon
DR0109705.1	Long terminal repeat of retrovirus-like element	De novo identified, putative TE family	Ovis ammon
DR0109804.1	Long terminal repeat of retrovirus-like element	De novo identified, putative TE family	Ovis ammon
DR0110166.1	Long terminal repeat of retrovirus-like element	De novo identified, putative TE family	Mus spicilegus
DR0110176.1	Long terminal repeat of retrovirus-like element	De novo identified, putative TE family	Mus spicilegus
DR0110203.1	Long terminal repeat of retrovirus-like element	De novo identified, putative TE family	Mus spicilegus
DR0110210.1	Long terminal repeat of retrovirus-like element	De novo identified, putative TE family	Mus spicilegus
DR0110218.1	Long terminal repeat of retrovirus-like element	De novo identified, putative TE family	Mus spicilegus
DR0110309.1	Long terminal repeat of retrovirus-like element	De novo identified, putative TE family	Mus spicilegus
DR0110331.1	Long terminal repeat of retrovirus-like element	De novo identified, putative TE family	Mus spicilegus
DR0110393.1	SINE/Alu	De novo identified, putative TE family	Mus spicilegus
DR0110433.2	Long terminal repeat of retrovirus-like element	De novo identified, putative TE family	Mus spicilegus
DR0110439.1	Long terminal repeat of retrovirus-like element	De novo identified, putative TE family	Mus spicilegus
DR0110443.1	Long terminal repeat of retrovirus-like element	De novo identified, putative TE family	Mus spicilegus
DR0110484.1	Long terminal repeat of retrovirus-like element	De novo identified, putative TE family	Mus spicilegus
DR0110502.1	Long terminal repeat of retrovirus-like element	De novo identified, putative TE family	Mus spicilegus
DR0110534.1	Long terminal repeat of retrovirus-like element	De novo identified, putative TE family	Mus spicilegus
DR0110571.1	Long terminal repeat of retrovirus-like element	De novo identified, putative TE family	Mus spicilegus
DR0110573.2	Long terminal repeat of retrovirus-like element	De novo identified, putative TE family	Mus spicilegus
DR0110814.1	Long terminal repeat of retrovirus-like element	De novo identified, putative TE family	Mus spicilegus
DR0110887.1	Long terminal repeat of retrovirus-like element	De novo identified, putative TE family	Mus spicilegus
DR0118483.1	Long terminal repeat of retrovirus-like element	De novo identified, putative TE family	Marmota flaviventris
DR0118500.1	Long terminal repeat of retrovirus-like element	De novo identified, putative TE family	Marmota flaviventris
DR0118517.2	Long terminal repeat of retrovirus-like element	De novo identified, putative TE family	Marmota flaviventris
DR0118528.1	Long terminal repeat of retrovirus-like element	De novo identified, putative TE family	Marmota flaviventris
DR0118580.1	Long terminal repeat of retrovirus-like element	De novo identified, putative TE family	Marmota flaviventris
DR0118587.2	Long terminal repeat of retrovirus-like element	De novo identified, putative TE family	Marmota flaviventris
DR0118654.1	Long terminal repeat of retrovirus-like element	De novo identified, putative TE family	Marmota flaviventris
DR0118665.2	Long terminal repeat of retrovirus-like element	De novo identified, putative TE family	Marmota flaviventris
DR0118705.2	Long terminal repeat of retrovirus-like element	De novo identified, putative TE family	Marmota flaviventris
DR0118788.2	Unknown/	De novo identified, putative TE family	Marmota flaviventris
DR0118833.1	Long terminal repeat of retrovirus-like element	De novo identified, putative TE family	Marmota flaviventris
DR0118864.2	Long terminal repeat of retrovirus-like element	De novo identified, putative TE family	Marmota flaviventris
DR0118897.1	Long terminal repeat of retrovirus-like element	De novo identified, putative TE family	Marmota flaviventris
DR0119102.1	Long terminal repeat of retrovirus-like element	De novo identified, putative TE family	Lagenorhynchus obliquidens
DR0119138.1	Long terminal repeat of retrovirus-like element	De novo identified, putative TE family	Lagenorhynchus obliquidens
DR0119505.1	Long terminal repeat of retrovirus-like element	De novo identified, putative TE family	Lagenorhynchus obliquidens
DR0124886.1	Long terminal repeat of retrovirus-like element	De novo identified, putative TE family	Odocoileus hemionus hemionus
DR0124895.1	Long terminal repeat of retrovirus-like element	De novo identified, putative TE family	Odocoileus hemionus hemionus
DR0124983.1	Long terminal repeat of retrovirus-like element	De novo identified, putative TE family	Odocoileus hemionus hemionus
DR0125152.1	Long terminal repeat of retrovirus-like element	De novo identified, putative TE family	Odocoileus hemionus hemionus
DR0125197.1	Long terminal repeat of retrovirus-like element	De novo identified, putative TE family	Odocoileus hemionus hemionus
DR0125231.1	Long terminal repeat of retrovirus-like element	De novo identified, putative TE family	Odocoileus hemionus hemionus
DR0125250.1	Long terminal repeat of retrovirus-like element	De novo identified, putative TE family	Odocoileus hemionus hemionus
DR0125262.1	Long terminal repeat of retrovirus-like element	De novo identified, putative TE family	Odocoileus hemionus hemionus
DR0125381.1	Long terminal repeat of retrovirus-like element	De novo identified, putative TE family	Odocoileus hemionus hemionus
DR0125422.1	Long terminal repeat of retrovirus-like element	De novo identified, putative TE family	Odocoileus hemionus hemionus
DR0132216.1	Long terminal repeat of retrovirus-like element	De novo identified, putative TE family	Myodes glareolus
DR0132248.1	Long terminal repeat of retrovirus-like element	De novo identified, putative TE family	Myodes glareolus
DR0132285.2	Long terminal repeat of retrovirus-like element	De novo identified, putative TE family	Myodes glareolus
DR0132318.1	Long terminal repeat of retrovirus-like element	De novo identified, putative TE family	Myodes glareolus
DR0132321.1	Long terminal repeat of retrovirus-like element	De novo identified, putative TE family	Myodes glareolus
DR0132331.1	Long terminal repeat of retrovirus-like element	De novo identified, putative TE family	Myodes glareolus
DR0132355.1	Long terminal repeat of retrovirus-like element	De novo identified, putative TE family	Myodes glareolus
DR0132358.2	SINE/Alu	De novo identified, putative TE family	Myodes glareolus
DR0132368.1	LINE/L1	De novo identified, putative TE family	Myodes glareolus
DR0132371.2	Long terminal repeat of retrovirus-like element	De novo identified, putative TE family	Myodes glareolus
DR0132399.1	Long terminal repeat of retrovirus-like element	De novo identified, putative TE family	Myodes glareolus
DR0132403.2	Long terminal repeat of retrovirus-like element	De novo identified, putative TE family	Myodes glareolus
DR0132405.1	Long terminal repeat of retrovirus-like element	De novo identified, putative TE family	Myodes glareolus
DR0132413.1	Long terminal repeat of retrovirus-like element	De novo identified, putative TE family	Myodes glareolus
DR0132414.2	Long terminal repeat of retrovirus-like element	De novo identified, putative TE family	Myodes glareolus
DR0132415.1	Long terminal repeat of retrovirus-like element	De novo identified, putative TE family	Myodes glareolus
DR0132442.2	Long terminal repeat of retrovirus-like element	De novo identified, putative TE family	Myodes glareolus
DR0132462.1	Long terminal repeat of retrovirus-like element	De novo identified, putative TE family	Myodes glareolus
DR0132527.1	Long terminal repeat of retrovirus-like element	De novo identified, putative TE family	Myodes glareolus
DR0132532.1	Long terminal repeat of retrovirus-like element	De novo identified, putative TE family	Myodes glareolus
DR0132541.2	Long terminal repeat of retrovirus-like element	De novo identified, putative TE family	Myodes glareolus
DR0132575.2	Long terminal repeat of retrovirus-like element	De novo identified, putative TE family	Myodes glareolus
DR0132583.1	Long terminal repeat of retrovirus-like element	De novo identified, putative TE family	Myodes glareolus
DR0132601.1	Long terminal repeat of retrovirus-like element	De novo identified, putative TE family	Myodes glareolus
DR0132608.2	Long terminal repeat of retrovirus-like element	De novo identified, putative TE family	Myodes glareolus
DR0132609.1	Long terminal repeat of retrovirus-like element	De novo identified, putative TE family	Myodes glareolus
DR0132616.2	LINE/L1	De novo identified, putative TE family	Myodes glareolus
DR0132621.2	Long terminal repeat of retrovirus-like element	De novo identified, putative TE family	Myodes glareolus
DR0132628.1	Long terminal repeat of retrovirus-like element	De novo identified, putative TE family	Myodes glareolus
DR0132636.1	Long terminal repeat of retrovirus-like element	De novo identified, putative TE family	Myodes glareolus
DR0132651.1	Long terminal repeat of retrovirus-like element	De novo identified, putative TE family	Myodes glareolus
DR0132653.1	Long terminal repeat of retrovirus-like element	De novo identified, putative TE family	Myodes glareolus
DR0132660.2	Long terminal repeat of retrovirus-like element	De novo identified, putative TE family	Myodes glareolus
DR0132686.1	Long terminal repeat of retrovirus-like element	De novo identified, putative TE family	Myodes glareolus
DR0132694.1	Long terminal repeat of retrovirus-like element	De novo identified, putative TE family	Myodes glareolus
DR0132700.2	Long terminal repeat of retrovirus-like element	De novo identified, putative TE family	Myodes glareolus
DR0132706.1	Long terminal repeat of retrovirus-like element	De novo identified, putative TE family	Myodes glareolus
DR0132715.2	Long terminal repeat of retrovirus-like element	De novo identified, putative TE family	Myodes glareolus
DR0132720.1	Long terminal repeat of retrovirus-like element	De novo identified, putative TE family	Myodes glareolus
DR0132730.1	Long terminal repeat of retrovirus-like element	De novo identified, putative TE family	Myodes glareolus
DR0132732.2	Long terminal repeat of retrovirus-like element	De novo identified, putative TE family	Myodes glareolus
DR0132733.1	Long terminal repeat of retrovirus-like element	De novo identified, putative TE family	Myodes glareolus
DR0132738.2	SINE/Alu	De novo identified, putative TE family	Myodes glareolus
DR0132741.1	Long terminal repeat of retrovirus-like element	De novo identified, putative TE family	Myodes glareolus
DR0132742.1	Long terminal repeat of retrovirus-like element	De novo identified, putative TE family	Myodes glareolus
DR0132749.2	Long terminal repeat of retrovirus-like element	De novo identified, putative TE family	Myodes glareolus
DR0132766.1	Long terminal repeat of retrovirus-like element	De novo identified, putative TE family	Myodes glareolus
DR0132771.1	Long terminal repeat of retrovirus-like element	De novo identified, putative TE family	Myodes glareolus
DR0132773.1	Long terminal repeat of retrovirus-like element	De novo identified, putative TE family	Myodes glareolus
DR0132778.2	Long terminal repeat of retrovirus-like element	De novo identified, putative TE family	Myodes glareolus
DR0132795.1	Long terminal repeat of retrovirus-like element	De novo identified, putative TE family	Myodes glareolus
DR0132801.1	Long terminal repeat of retrovirus-like element	De novo identified, putative TE family	Myodes glareolus
DR0132802.2	Long terminal repeat of retrovirus-like element	De novo identified, putative TE family	Myodes glareolus
DR0132809.1	Long terminal repeat of retrovirus-like element	De novo identified, putative TE family	Myodes glareolus
DR0132812.1	Long terminal repeat of retrovirus-like element	De novo identified, putative TE family	Myodes glareolus
DR0132830.1	Long terminal repeat of retrovirus-like element	De novo identified, putative TE family	Myodes glareolus
DR0132874.2	SINE/Alu	De novo identified, putative TE family	Myodes glareolus
DR0132876.2	Long terminal repeat of retrovirus-like element	De novo identified, putative TE family	Myodes glareolus
DR0132887.2	Long terminal repeat of retrovirus-like element	De novo identified, putative TE family	Myodes glareolus
DR0132905.2	Long terminal repeat of retrovirus-like element	De novo identified, putative TE family	Myodes glareolus
DR0132915.1	Long terminal repeat of retrovirus-like element	De novo identified, putative TE family	Myodes glareolus
DR0132932.1	Long terminal repeat of retrovirus-like element	De novo identified, putative TE family	Myodes glareolus
DR0132948.1	Long terminal repeat of retrovirus-like element	De novo identified, putative TE family	Myodes glareolus
DR0132949.2	SINE/Alu	De novo identified, putative TE family	Myodes glareolus
DR0132952.1	Long terminal repeat of retrovirus-like element	De novo identified, putative TE family	Myodes glareolus
DR0132960.1	Long terminal repeat of retrovirus-like element	De novo identified, putative TE family	Myodes glareolus
DR0132961.2	Long terminal repeat of retrovirus-like element	De novo identified, putative TE family	Myodes glareolus
DR0132967.1	Long terminal repeat of retrovirus-like element	De novo identified, putative TE family	Myodes glareolus
DR0132974.1	Long terminal repeat of retrovirus-like element	De novo identified, putative TE family	Myodes glareolus
DR0132979.2	Long terminal repeat of retrovirus-like element	De novo identified, putative TE family	Myodes glareolus
DR0133070.2	Long terminal repeat of retrovirus-like element	De novo identified, putative TE family	Grammomys surdaster
DR0133091.2	Long terminal repeat of retrovirus-like element	De novo identified, putative TE family	Grammomys surdaster
DR0133135.1	Long terminal repeat of retrovirus-like element	De novo identified, putative TE family	Grammomys surdaster
DR0133153.1	Long terminal repeat of retrovirus-like element	De novo identified, putative TE family	Grammomys surdaster
DR0133170.1	Long terminal repeat of retrovirus-like element	De novo identified, putative TE family	Grammomys surdaster
DR0133306.2	LINE/L1	De novo identified, putative TE family	Grammomys surdaster
DR0133343.1	Long terminal repeat of retrovirus-like element	De novo identified, putative TE family	Grammomys surdaster
DR0133349.1	LINE/L1	De novo identified, putative TE family	Grammomys surdaster
DR0133351.2	Long terminal repeat of retrovirus-like element	De novo identified, putative TE family	Grammomys surdaster
DR0133353.2	Long terminal repeat of retrovirus-like element	De novo identified, putative TE family	Grammomys surdaster
DR0133377.1	Long terminal repeat of retrovirus-like element	De novo identified, putative TE family	Grammomys surdaster
DR0133412.1	Long terminal repeat of retrovirus-like element	De novo identified, putative TE family	Grammomys surdaster
DR0133420.1	Long terminal repeat of retrovirus-like element	De novo identified, putative TE family	Grammomys surdaster
DR0133433.1	Long terminal repeat of retrovirus-like element	De novo identified, putative TE family	Grammomys surdaster
DR0133440.2	Long terminal repeat of retrovirus-like element	De novo identified, putative TE family	Grammomys surdaster
DR0133441.1	Long terminal repeat of retrovirus-like element	De novo identified, putative TE family	Grammomys surdaster
DR0133452.2	LINE/L1	De novo identified, putative TE family	Grammomys surdaster
DR0133461.1	Long terminal repeat of retrovirus-like element	De novo identified, putative TE family	Grammomys surdaster
DR0133493.2	LINE/L1	De novo identified, putative TE family	Grammomys surdaster
DR0133495.2	Long terminal repeat of retrovirus-like element	De novo identified, putative TE family	Grammomys surdaster
DR0133683.1	Long terminal repeat of retrovirus-like element	De novo identified, putative TE family	Grammomys surdaster
DR0133697.1	Long terminal repeat of retrovirus-like element	De novo identified, putative TE family	Grammomys surdaster
DR0133708.1	Long terminal repeat of retrovirus-like element	De novo identified, putative TE family	Grammomys surdaster
DR0133725.2	Long terminal repeat of retrovirus-like element	De novo identified, putative TE family	Grammomys surdaster
DR0133726.1	Long terminal repeat of retrovirus-like element	De novo identified, putative TE family	Grammomys surdaster
DR0133769.1	Long terminal repeat of retrovirus-like element	De novo identified, putative TE family	Mandrillus sphinx
DR0133828.1	Long terminal repeat of retrovirus-like element	De novo identified, putative TE family	Mandrillus sphinx
DR0133842.1	Long terminal repeat of retrovirus-like element	De novo identified, putative TE family	Mandrillus sphinx
DR0133966.1	Long terminal repeat of retrovirus-like element	De novo identified, putative TE family	Mandrillus sphinx
DR0133984.1	Long terminal repeat of retrovirus-like element	De novo identified, putative TE family	Mandrillus sphinx
DR0134050.1	Long terminal repeat of retrovirus-like element	De novo identified, putative TE family	Mandrillus sphinx
DR0134076.1	Long terminal repeat of retrovirus-like element	De novo identified, putative TE family	Mandrillus sphinx
DR0134077.1	Long terminal repeat of retrovirus-like element	De novo identified, putative TE family	Mandrillus sphinx
DR0134095.1	Long terminal repeat of retrovirus-like element	De novo identified, putative TE family	Mandrillus sphinx
DR0134148.1	Long terminal repeat of retrovirus-like element	De novo identified, putative TE family	Mandrillus sphinx
DR0134203.1	Long terminal repeat of retrovirus-like element	De novo identified, putative TE family	Mandrillus sphinx
DR0134255.1	Long terminal repeat of retrovirus-like element	De novo identified, putative TE family	Mandrillus sphinx
DR0134283.1	Long terminal repeat of retrovirus-like element	De novo identified, putative TE family	Mandrillus sphinx
DR0134360.1	Long terminal repeat of retrovirus-like element	De novo identified, putative TE family	Mandrillus sphinx
DR0135860.1	Long terminal repeat of retrovirus-like element	De novo identified, putative TE family	Marmota himalayana
DR0135924.2	Long terminal repeat of retrovirus-like element	De novo identified, putative TE family	Marmota himalayana
DR0135959.2	Long terminal repeat of retrovirus-like element	De novo identified, putative TE family	Marmota himalayana
DR0136088.1	Long terminal repeat of retrovirus-like element	De novo identified, putative TE family	Marmota himalayana
DR0136103.1	Long terminal repeat of retrovirus-like element	De novo identified, putative TE family	Marmota himalayana
DR0136127.1	Long terminal repeat of retrovirus-like element	De novo identified, putative TE family	Marmota himalayana
DR0136135.1	Long terminal repeat of retrovirus-like element	De novo identified, putative TE family	Marmota himalayana
DR0136147.1	Long terminal repeat of retrovirus-like element	De novo identified, putative TE family	Marmota himalayana
DR0136161.1	Long terminal repeat of retrovirus-like element	De novo identified, putative TE family	Marmota himalayana
DR0136186.2	LINE/L1	De novo identified, putative TE family	Marmota himalayana
DR0136200.2	Long terminal repeat of retrovirus-like element	De novo identified, putative TE family	Marmota himalayana
DR0136217.2	Long terminal repeat of retrovirus-like element	De novo identified, putative TE family	Marmota himalayana
DR0136224.1	Long terminal repeat of retrovirus-like element	De novo identified, putative TE family	Marmota himalayana
DR0136277.1	Long terminal repeat of retrovirus-like element	De novo identified, putative TE family	Marmota himalayana
DR0141602.1	Long terminal repeat of retrovirus-like element	De novo identified, putative TE family	Neovison vison
DR0141679.1	Long terminal repeat of retrovirus-like element	De novo identified, putative TE family	Neovison vison
DR0155170.2	Long terminal repeat of retrovirus-like element	De novo identified, putative TE family	Sarcophilus harrisii
DR0155216.2	Long terminal repeat of retrovirus-like element	De novo identified, putative TE family	Sarcophilus harrisii
DR0155263.2	Long terminal repeat of retrovirus-like element	De novo identified, putative TE family	Sarcophilus harrisii
DR0155293.1	Long terminal repeat of retrovirus-like element	De novo identified, putative TE family	Sarcophilus harrisii
DR0155298.1	Long terminal repeat of retrovirus-like element	De novo identified, putative TE family	Sarcophilus harrisii
DR0155330.1	Long terminal repeat of retrovirus-like element	De novo identified, putative TE family	Sarcophilus harrisii
DR0155500.1	Long terminal repeat of retrovirus-like element	De novo identified, putative TE family	Sarcophilus harrisii
DR0155539.2	Long terminal repeat of retrovirus-like element	De novo identified, putative TE family	Sarcophilus harrisii
DR0155613.2	Long terminal repeat of retrovirus-like element	De novo identified, putative TE family	Sarcophilus harrisii
DR0155637.2	Long terminal repeat of retrovirus-like element	De novo identified, putative TE family	Sarcophilus harrisii
DR0155676.2	Long terminal repeat of retrovirus-like element	De novo identified, putative TE family	Sarcophilus harrisii
DR0180139.1	Long terminal repeat of retrovirus-like element	De novo identified, putative TE family	Phascolarctos cinereus
DR0180280.1	Long terminal repeat of retrovirus-like element	De novo identified, putative TE family	Phascolarctos cinereus
DR0180349.1	Long terminal repeat of retrovirus-like element	De novo identified, putative TE family	Phascolarctos cinereus
DR0180376.1	Long terminal repeat of retrovirus-like element	De novo identified, putative TE family	Phascolarctos cinereus
DR0180550.1	Long terminal repeat of retrovirus-like element	De novo identified, putative TE family	Phascolarctos cinereus
DR0187838.2	Long terminal repeat of retrovirus-like element	De novo identified, putative TE family	Solenodon paradoxus woodi
DR0187877.1	Long terminal repeat of retrovirus-like element	De novo identified, putative TE family	Solenodon paradoxus woodi
DR0194831.1	Long terminal repeat of retrovirus-like element	De novo identified, putative TE family	Pseudois nayaur
DR0194841.1	Long terminal repeat of retrovirus-like element	De novo identified, putative TE family	Pseudois nayaur
DR0194844.1	Long terminal repeat of retrovirus-like element	De novo identified, putative TE family	Pseudois nayaur
DR0194884.1	Long terminal repeat of retrovirus-like element	De novo identified, putative TE family	Pseudois nayaur
DR0194916.1	Long terminal repeat of retrovirus-like element	De novo identified, putative TE family	Pseudois nayaur
DR0194970.1	Long terminal repeat of retrovirus-like element	De novo identified, putative TE family	Pseudois nayaur
DR0194996.1	Long terminal repeat of retrovirus-like element	De novo identified, putative TE family	Pseudois nayaur
DR0195042.1	Long terminal repeat of retrovirus-like element	De novo identified, putative TE family	Pseudois nayaur
DR0195138.1	Long terminal repeat of retrovirus-like element	De novo identified, putative TE family	Pseudois nayaur
DR0195182.1	Long terminal repeat of retrovirus-like element	De novo identified, putative TE family	Pseudois nayaur
DR0195202.1	Long terminal repeat of retrovirus-like element	De novo identified, putative TE family	Pseudois nayaur
DR0195980.1	Long terminal repeat of retrovirus-like element	De novo identified, putative TE family	Theropithecus gelada
DR0195981.1	Long terminal repeat of retrovirus-like element	De novo identified, putative TE family	Theropithecus gelada
DR0196001.1	Long terminal repeat of retrovirus-like element	De novo identified, putative TE family	Theropithecus gelada
DR0196079.1	Long terminal repeat of retrovirus-like element	De novo identified, putative TE family	Theropithecus gelada
DR0196144.1	Long terminal repeat of retrovirus-like element	De novo identified, putative TE family	Theropithecus gelada
DR0196182.1	Long terminal repeat of retrovirus-like element	De novo identified, putative TE family	Theropithecus gelada
DR0196201.1	Long terminal repeat of retrovirus-like element	De novo identified, putative TE family	Theropithecus gelada
DR0196206.1	Long terminal repeat of retrovirus-like element	De novo identified, putative TE family	Theropithecus gelada
DR0196214.1	Long terminal repeat of retrovirus-like element	De novo identified, putative TE family	Theropithecus gelada
DR0196269.1	Long terminal repeat of retrovirus-like element	De novo identified, putative TE family	Theropithecus gelada
DR0196458.1	Long terminal repeat of retrovirus-like element	De novo identified, putative TE family	Prolemur simus
DR0196543.1	Long terminal repeat of retrovirus-like element	De novo identified, putative TE family	Prolemur simus
DR0196699.1	Long terminal repeat of retrovirus-like element	De novo identified, putative TE family	Prolemur simus
DR0196705.2	Long terminal repeat of retrovirus-like element	De novo identified, putative TE family	Prolemur simus
DR0196721.1	Long terminal repeat of retrovirus-like element	De novo identified, putative TE family	Prolemur simus
DR0196766.1	Long terminal repeat of retrovirus-like element	De novo identified, putative TE family	Prolemur simus
DR0196777.1	Long terminal repeat of retrovirus-like element	De novo identified, putative TE family	Prolemur simus
DR0206052.1	Long terminal repeat of retrovirus-like element	De novo identified, putative TE family	Sousa chinensis
DR0209711.1	Long terminal repeat of retrovirus-like element	De novo identified, putative TE family	Taxidea taxus jeffersonii
DR0215349.1	Long terminal repeat of retrovirus-like element	De novo identified, putative TE family	Rhinolophus ferrumequinum
DR0215506.1	Long terminal repeat of retrovirus-like element	De novo identified, putative TE family	Rhinolophus ferrumequinum
DR0215830.1	Long terminal repeat of retrovirus-like element	De novo identified, putative TE family	Phyllostomus discolor
DR0215893.1	Long terminal repeat of retrovirus-like element	De novo identified, putative TE family	Phyllostomus discolor
DR0215907.1	Long terminal repeat of retrovirus-like element	De novo identified, putative TE family	Phyllostomus discolor
DR0216149.1	Long terminal repeat of retrovirus-like element	De novo identified, putative TE family	Phyllostomus discolor
DR0216285.1	Long terminal repeat of retrovirus-like element	De novo identified, putative TE family	Phyllostomus discolor
DR0216422.2	Long terminal repeat of retrovirus-like element	De novo identified, putative TE family	Phyllostomus discolor
DR0219453.1	Long terminal repeat of retrovirus-like element	De novo identified, putative TE family	Phoca vitulina
DR0222210.1	Long terminal repeat of retrovirus-like element	De novo identified, putative TE family	Peromyscus leucopus
DR0222254.1	Long terminal repeat of retrovirus-like element	De novo identified, putative TE family	Peromyscus leucopus
DR0222267.1	Long terminal repeat of retrovirus-like element	De novo identified, putative TE family	Peromyscus leucopus
DR0222313.1	Long terminal repeat of retrovirus-like element	De novo identified, putative TE family	Peromyscus leucopus
DR0222339.1	Long terminal repeat of retrovirus-like element	De novo identified, putative TE family	Peromyscus leucopus
DR0222352.1	Long terminal repeat of retrovirus-like element	De novo identified, putative TE family	Peromyscus leucopus
DR0222353.2	Long terminal repeat of retrovirus-like element	De novo identified, putative TE family	Peromyscus leucopus
DR0222378.1	Long terminal repeat of retrovirus-like element	De novo identified, putative TE family	Peromyscus leucopus
DR0222385.1	Long terminal repeat of retrovirus-like element	De novo identified, putative TE family	Peromyscus leucopus
DR0222390.1	Long terminal repeat of retrovirus-like element	De novo identified, putative TE family	Peromyscus leucopus
DR0222411.1	Long terminal repeat of retrovirus-like element	De novo identified, putative TE family	Peromyscus leucopus
DR0222422.2	Long terminal repeat of retrovirus-like element	De novo identified, putative TE family	Peromyscus leucopus
DR0222435.2	Long terminal repeat of retrovirus-like element	De novo identified, putative TE family	Peromyscus leucopus
DR0222484.1	Long terminal repeat of retrovirus-like element	De novo identified, putative TE family	Peromyscus leucopus
DR0222486.1	Long terminal repeat of retrovirus-like element	De novo identified, putative TE family	Peromyscus leucopus
DR0222509.2	Long terminal repeat of retrovirus-like element	De novo identified, putative TE family	Peromyscus leucopus
DR0222510.1	Long terminal repeat of retrovirus-like element	De novo identified, putative TE family	Peromyscus leucopus
DR0222529.1	Long terminal repeat of retrovirus-like element	De novo identified, putative TE family	Peromyscus leucopus
DR0222541.1	Long terminal repeat of retrovirus-like element	De novo identified, putative TE family	Peromyscus leucopus
DR0222592.1	Long terminal repeat of retrovirus-like element	De novo identified, putative TE family	Peromyscus leucopus
DR0222618.1	Long terminal repeat of retrovirus-like element	De novo identified, putative TE family	Peromyscus leucopus
DR0222622.1	Long terminal repeat of retrovirus-like element	De novo identified, putative TE family	Peromyscus leucopus
DR0222641.1	Long terminal repeat of retrovirus-like element	De novo identified, putative TE family	Peromyscus leucopus
DR0222643.1	Long terminal repeat of retrovirus-like element	De novo identified, putative TE family	Peromyscus leucopus
DR0222644.2	Long terminal repeat of retrovirus-like element	De novo identified, putative TE family	Peromyscus leucopus
DR0222670.1	Long terminal repeat of retrovirus-like element	De novo identified, putative TE family	Peromyscus leucopus
DR0222692.1	Long terminal repeat of retrovirus-like element	De novo identified, putative TE family	Peromyscus leucopus
DR0222720.2	Long terminal repeat of retrovirus-like element	De novo identified, putative TE family	Peromyscus leucopus
DR0222729.1	Long terminal repeat of retrovirus-like element	De novo identified, putative TE family	Peromyscus leucopus
DR0222788.1	Long terminal repeat of retrovirus-like element	De novo identified, putative TE family	Peromyscus leucopus
DR0222791.1	Long terminal repeat of retrovirus-like element	De novo identified, putative TE family	Peromyscus leucopus
DR0222800.1	Long terminal repeat of retrovirus-like element	De novo identified, putative TE family	Peromyscus leucopus
DR0222852.1	Long terminal repeat of retrovirus-like element	De novo identified, putative TE family	Peromyscus leucopus
DR0222863.1	Long terminal repeat of retrovirus-like element	De novo identified, putative TE family	Peromyscus leucopus
DR0222866.1	Long terminal repeat of retrovirus-like element	De novo identified, putative TE family	Peromyscus leucopus
DR0222923.1	Long terminal repeat of retrovirus-like element	De novo identified, putative TE family	Peromyscus leucopus
DR0222930.1	Long terminal repeat of retrovirus-like element	De novo identified, putative TE family	Peromyscus leucopus
DR0222934.2	Long terminal repeat of retrovirus-like element	De novo identified, putative TE family	Peromyscus leucopus
DR0236168.1	Long terminal repeat of retrovirus-like element	De novo identified, putative TE family	Vicugna pacos
DR0236287.1	Long terminal repeat of retrovirus-like element	De novo identified, putative TE family	Vicugna pacos
DR0236436.1	Long terminal repeat of retrovirus-like element	De novo identified, putative TE family	Vicugna pacos
DR0236559.1	Long terminal repeat of retrovirus-like element	De novo identified, putative TE family	Vicugna pacos
DR0250088.1	Long terminal repeat of retrovirus-like element	De novo identified, putative TE family	Tursiops aduncus
DR0254012.1	Long terminal repeat of retrovirus-like element	De novo identified, putative TE family	Ursus americanus
DR0254434.2	Long terminal repeat of retrovirus-like element	De novo identified, putative TE family	Urocitellus parryii
DR0254492.2	Long terminal repeat of retrovirus-like element	De novo identified, putative TE family	Urocitellus parryii
DR0254504.1	Long terminal repeat of retrovirus-like element	De novo identified, putative TE family	Urocitellus parryii
DR0254624.1	Long terminal repeat of retrovirus-like element	De novo identified, putative TE family	Urocitellus parryii
DR0254713.2	Long terminal repeat of retrovirus-like element	De novo identified, putative TE family	Urocitellus parryii
DR0254789.1	Long terminal repeat of retrovirus-like element	De novo identified, putative TE family	Urocitellus parryii
DR0254850.1	Long terminal repeat of retrovirus-like element	De novo identified, putative TE family	Urocitellus parryii
DR0254903.1	Long terminal repeat of retrovirus-like element	De novo identified, putative TE family	Urocitellus parryii
DR0255272.1	Long terminal repeat of retrovirus-like element	De novo identified, putative TE family	Ursus arctos horribilis
DR0269877.1	Long terminal repeat of retrovirus-like element	De novo identified, putative TE family	Vombatus ursinus
DR0270077.2	Long terminal repeat of retrovirus-like element	De novo identified, putative TE family	Vombatus ursinus
DR0270144.1	Long terminal repeat of retrovirus-like element	De novo identified, putative TE family	Vombatus ursinus
DR0270412.2	Long terminal repeat of retrovirus-like element	De novo identified, putative TE family	Vombatus ursinus
DR0270466.1	Long terminal repeat of retrovirus-like element	De novo identified, putative TE family	Vombatus ursinus
DR0270491.1	Long terminal repeat of retrovirus-like element	De novo identified, putative TE family	Vombatus ursinus
DR0270517.1	Long terminal repeat of retrovirus-like element	De novo identified, putative TE family	Vombatus ursinus
DR0270589.1	Long terminal repeat of retrovirus-like element	De novo identified, putative TE family	Vombatus ursinus
