# Supplementary material for: An ancient retroviral RNA element hidden in mammalian genomes and its involvement in co-opted retroviral gene regulation
Source: Retrovirology. 2021 Nov 10;18:36. doi: 10.1186/s12977-021-00580-2 (PMC8579622; doi:10.1186/s12977-021-00580-2)
Supplement: Supplementary file 7 — Additional file 7: Table S2. The numbers of SPRE-like elements in mammalian genomes. [file 12977_2021_580_MOESM7_ESM.xlsx]

## Sheet: sheet1
Taxonomy	Species	SPRE cnt (<1E-5)
Afrotheria	Chrysochloris asiatica [refseq GCF_000296735.1 2012-09-19]	7
Afrotheria	Echinops telfairi [refseq GCF_000313985.2 2019-07-15]	47
Afrotheria	Elephantulus edwardii [refseq GCF_000299155.1 2012-10-10]	9216
Afrotheria	Elephas maximus [genbank GCA_014332765.1 2020-08-28]	13
Afrotheria	Heterohyrax brucei [genbank GCA_004026845.1 2019-01-16]	6
Afrotheria	Hydrodamalis gigas [genbank GCA_013391785.1 2020-07-08]	3
Afrotheria	Loxodonta africana [refseq GCF_000001905.1 2009-07-15]	9
Afrotheria	Microgale talazaci [genbank GCA_004026705.1 2019-01-16]	23
Afrotheria	Orycteropus afer afer [refseq GCF_000298275.1 2012-09-20]	61
Afrotheria	Procavia capensis [genbank GCA_004026925.2 2019-07-15]	10
Afrotheria	Trichechus manatus latirostris [refseq GCF_000243295.1 2012-01-23]	15
Euarchonta	Alouatta palliata [genbank GCA_004027835.1 2019-01-16]	63
Euarchonta	Aotus nancymaae [refseq GCF_000952055.2 2017-06-09]	117
Euarchonta	Ateles geoffroyi [genbank GCA_004024785.1 2019-01-15]	75
Euarchonta	Callithrix jacchus [refseq GCF_009663435.1 2020-05-22]	56
Euarchonta	Carlito syrichta [refseq GCF_000164805.1 2013-09-18]	13
Euarchonta	Cebus albifrons [genbank GCA_004027755.1 2019-01-16]	56
Euarchonta	Cebus imitator [refseq GCF_001604975.1 2016-04-04]	56
Euarchonta	Cercocebus atys [refseq GCF_000955945.1 2015-03-19]	142
Euarchonta	Cercopithecus mona [genbank GCA_014849445.1 2020-10-05]	122
Euarchonta	Cercopithecus neglectus [genbank GCA_004027615.1 2019-01-16]	120
Euarchonta	Cheirogaleus medius [genbank GCA_008086735.1 2019-08-26]	5
Euarchonta	Chlorocebus sabaeus [refseq GCF_000409795.2 2014-03-25]	123
Euarchonta	Colobus angolensis palliatus [refseq GCF_000951035.1 2015-03-12]	108
Euarchonta	Daubentonia madagascariensis [genbank GCA_004027145.1 2019-01-16]	18
Euarchonta	Erythrocebus patas [genbank GCA_004027335.1 2019-01-16]	115
Euarchonta	Eulemur flavifrons [genbank GCA_001262665.1 2015-08-06]	2
Euarchonta	Eulemur fulvus [genbank GCA_004027275.1 2019-01-16]	4
Euarchonta	Eulemur macaco [genbank GCA_001262655.1 2015-08-06]	3
Euarchonta	Galeopterus variegatus [refseq GCF_000696425.1 2014-06-05]	151
Euarchonta	Gorilla gorilla gorilla [refseq GCF_008122165.1 2019-08-28]	193
Euarchonta	Homo sapiens [refseq GCF_000001405.39 2019-02-28]	181
Euarchonta	Hylobates moloch [refseq GCF_009828535.2 2020-02-13]	187
Euarchonta	Indri indri [genbank GCA_004363605.1 2019-03-22]	8
Euarchonta	Lemur catta [genbank GCA_004024665.1 2019-01-15]	10
Euarchonta	Macaca fascicularis [refseq GCF_000364345.1 2013-06-12]	127
Euarchonta	Macaca fuscata fuscata [genbank GCA_003118495.1 2018-04-04]	125
Euarchonta	Macaca mulatta [refseq GCF_003339765.1 2019-02-13]	120
Euarchonta	Macaca nemestrina [refseq GCF_000956065.1 2015-03-19]	121
Euarchonta	Mandrillus leucophaeus [refseq GCF_000951045.1 2015-03-12]	125
Euarchonta	Mandrillus sphinx [genbank GCA_004802615.1 2019-04-22]	59
Euarchonta	Microcebus griseorufus [genbank GCA_008750995.1 2019-09-30]	2
Euarchonta	Microcebus mittermeieri [genbank GCA_008750955.1 2019-09-30]	2
Euarchonta	Microcebus murinus [refseq GCF_000165445.2 2017-02-06]	2
Euarchonta	Microcebus ravelobensis [genbank GCA_008750975.1 2019-09-30]	0
Euarchonta	Microcebus sp. 3 GT-2019 [genbank GCA_008750915.1 2019-09-30]	2
Euarchonta	Microcebus tavaratra [genbank GCA_008750935.1 2019-09-30]	2
Euarchonta	Mirza coquereli [genbank GCA_004024645.1 2019-01-15]	2
Euarchonta	Mirza zaza [genbank GCA_008750895.1 2019-09-30]	2
Euarchonta	Nasalis larvatus [genbank GCA_000772465.1 2014-11-10]	91
Euarchonta	Nomascus leucogenys [refseq GCF_006542625.1 2019-07-02]	199
Euarchonta	Nycticebus coucang [genbank GCA_004027815.1 2019-01-16]	72
Euarchonta	Otolemur garnettii [refseq GCF_000181295.1 2011-03-16]	263
Euarchonta	Pan paniscus [refseq GCF_013052645.1 2020-05-15]	165
Euarchonta	Pan troglodytes [refseq GCF_002880755.1 2018-01-19]	182
Euarchonta	Papio anubis [refseq GCF_008728515.1 2019-10-02]	142
Euarchonta	Piliocolobus tephrosceles [refseq GCF_002776525.3 2019-12-12]	115
Euarchonta	Pithecia pithecia [genbank GCA_004026645.1 2019-01-16]	393
Euarchonta	Plecturocebus donacophilus [genbank GCA_004027715.1 2019-01-16]	204
Euarchonta	Pongo abelii [refseq GCF_002880775.1 2018-01-19]	173
Euarchonta	Prolemur simus [genbank GCA_003258685.1 2018-06-20]	4
Euarchonta	Propithecus coquereli [refseq GCF_000956105.1 2015-03-23]	7
Euarchonta	Pygathrix nemaeus [genbank GCA_004024825.1 2019-01-15]	106
Euarchonta	Rhinopithecus bieti [refseq GCF_001698545.1 2016-08-03]	123
Euarchonta	Rhinopithecus roxellana [refseq GCF_007565055.1 2019-07-29]	110
Euarchonta	Saguinus imperator [genbank GCA_004024885.1 2019-01-15]	91
Euarchonta	Saimiri boliviensis boliviensis [refseq GCF_000235385.1 2011-11-17]	38
Euarchonta	Sapajus apella [refseq GCF_009761245.1 2019-12-17]	61
Euarchonta	Semnopithecus entellus [genbank GCA_004025065.1 2019-01-15]	118
Euarchonta	Theropithecus gelada [refseq GCF_003255815.1 2018-06-19]	135
Euarchonta	Trachypithecus francoisi [refseq GCF_009764315.1 2019-12-18]	123
Euarchonta	Tupaia belangeri [genbank GCA_000181375.1 2006-06-08]	28
Euarchonta	Tupaia chinensis [refseq GCF_000334495.1 2013-01-31]	5
Euarchonta	Tupaia tana [genbank GCA_004365275.1 2019-03-22]	47
Glires	Acomys cahirinus [genbank GCA_004027535.1 2019-01-16]	70
Glires	Acomys russatus [genbank GCA_903995435.1 2020-08-21]	70
Glires	Aplodontia rufa [genbank GCA_004027875.1 2019-01-16]	148
Glires	Apodemus speciosus [genbank GCA_002335545.1 2017-09-12]	40
Glires	Apodemus sylvaticus [genbank GCA_001305905.1 2015-10-02]	16
Glires	Arvicanthis niloticus [refseq GCF_011762505.1 2020-03-27]	1214
Glires	Arvicola amphibius [genbank GCA_903992535.1 2020-08-06]	4307
Glires	Capromys pilorides [genbank GCA_004027915.1 2019-01-16]	18
Glires	Castor canadensis [refseq GCF_001984765.1 2017-02-04]	56
Glires	Cavia aperea [genbank GCA_000688575.1 2014-01-21]	642
Glires	Cavia porcellus [refseq GCF_000151735.1 2008-03-03]	638
Glires	Cavia tschudii [genbank GCA_004027695.1 2019-01-16]	930
Glires	Chinchilla lanigera [refseq GCF_000276665.1 2012-08-28]	15
Glires	Cricetomys gambianus [genbank GCA_004027575.1 2019-01-16]	129
Glires	Cricetulus griseus [refseq GCF_000223135.1 2011-08-23]	1467
Glires	Ctenodactylus gundi [genbank GCA_004027205.1 2019-01-16]	4
Glires	Ctenomys sociabilis [genbank GCA_004027165.1 2019-01-16]	8
Glires	Cuniculus paca [genbank GCA_004365215.1 2019-03-22]	341
Glires	Cynomys gunnisoni [genbank GCA_011316645.1 2020-03-16]	38
Glires	Dasyprocta punctata [genbank GCA_004363535.1 2019-03-22]	6
Glires	Dinomys branickii [genbank GCA_004027595.1 2019-01-16]	20
Glires	Dipodomys ordii [refseq GCF_000151885.1 2014-12-12]	142
Glires	Dipodomys stephensi [genbank GCA_004024685.1 2019-01-15]	145
Glires	Dolichotis patagonum [genbank GCA_004027295.1 2019-01-16]	44
Glires	Ellobius lutescens [genbank GCA_001685075.1 2016-07-14]	234
Glires	Ellobius talpinus [genbank GCA_001685095.1 2016-07-14]	272
Glires	Erethizon dorsatum [genbank GCA_006547115.1 2019-07-01]	7
Glires	Fukomys damarensis [refseq GCF_012274545.1 2020-04-13]	51
Glires	Glis glis [genbank GCA_004027185.1 2019-01-16]	33
Glires	Grammomys surdaster [refseq GCF_004785775.1 2019-04-12]	100
Glires	Graphiurus murinus [genbank GCA_004027655.1 2019-01-16]	6
Glires	Heterocephalus glaber [refseq GCF_000247695.1 2012-02-17]	24
Glires	Hydrochoerus hydrochaeris [genbank GCA_004027455.1 2019-01-16]	9
Glires	Hystrix cristata [genbank GCA_004026905.1 2019-01-16]	194
Glires	Ictidomys tridecemlineatus [refseq GCF_000236235.1 2011-11-29]	39
Glires	Jaculus jaculus [refseq GCF_000280705.1 2012-07-30]	6
Glires	Lepus americanus [genbank GCA_004026855.1 2019-01-16]	257
Glires	Lepus timidus [genbank GCA_009760805.1 2019-12-17]	151
Glires	Marmota flaviventris [refseq GCF_003676075.2 2019-05-24]	36
Glires	Marmota himalayana [genbank GCA_005280165.1 2019-05-10]	30
Glires	Marmota marmota marmota [genbank GCA_001458135.2 2019-12-18]	38
Glires	Marmota monax [genbank GCA_014533835.1 2020-09-14]	32
Glires	Marmota vancouverensis [genbank GCA_005458795.1 2019-05-16]	37
Glires	Mastomys coucha [refseq GCF_008632895.1 2019-09-24]	77
Glires	Meriones unguiculatus [refseq GCF_002204375.1 2017-06-21]	115
Glires	Mesocricetus auratus [refseq GCF_000349665.1 2013-03-29]	452
Glires	Microtus agrestis [genbank GCA_902806755.1 2020-04-16]	2431
Glires	Microtus arvalis [genbank GCA_007455615.1 2019-07-25]	10574
Glires	Microtus fortis [genbank GCA_014885135.1 2020-10-13]	2080
Glires	Microtus ochrogaster [refseq GCF_000317375.1 2012-12-07]	693
Glires	Microtus oeconomus [genbank GCA_007455595.1 2019-07-25]	5051
Glires	Mus caroli [refseq GCF_900094665.1 2017-04-28]	48
Glires	Mus musculus [refseq GCF_000001635.27 2020-06-24]	43
Glires	Mus pahari [refseq GCF_900095145.1 2017-04-28]	124
Glires	Mus spicilegus [genbank GCA_003336285.1 2018-07-23]	37
Glires	Mus spretus [genbank GCA_001624865.1 2016-04-26]	33
Glires	Muscardinus avellanarius [genbank GCA_004027005.1 2019-01-16]	309
Glires	Myocastor coypus [genbank GCA_004027025.1 2019-01-16]	14
Glires	Myodes glareolus [genbank GCA_902806735.1 2020-02-22]	1267
Glires	Nannospalax galili [refseq GCF_000622305.1 2014-06-05]	17
Glires	Neotoma lepida [genbank GCA_001675575.1 2016-06-23]	80
Glires	Ochotona princeps [refseq GCF_014633375.1 2020-09-21]	53
Glires	Octodon degus [refseq GCF_000260255.1 2012-05-01]	19
Glires	Octomys mimax [genbank GCA_002564305.1 2017-10-17]	18
Glires	Ondatra zibethicus [genbank GCA_004026605.1 2019-01-16]	1635
Glires	Onychomys torridus [refseq GCF_903995425.1 2020-08-21]	601
Glires	Orientallactaga bullata [genbank GCA_004027895.1 2019-01-16]	1
Glires	Oryctolagus cuniculus [refseq GCF_000003625.3 2009-10-20]	200
Glires	Pedetes capensis [genbank GCA_007922755.1 2019-08-08]	1
Glires	Perognathus longimembris pacificus [genbank GCA_004363475.1 2019-03-22]	884
Glires	Peromyscus attwateri [genbank GCA_902168425.1 2019-08-20]	637
Glires	Peromyscus aztecus [genbank GCA_902168405.1 2019-08-22]	392
Glires	Peromyscus californicus insignis [genbank GCA_007827085.2 2020-03-25]	1252
Glires	Peromyscus eremicus [genbank GCA_902702925.1 2019-11-26]	174
Glires	Peromyscus leucopus [refseq GCF_004664715.2 2020-10-02]	1183
Glires	Peromyscus maniculatus bairdii [refseq GCF_000500345.1 2013-12-03]	204
Glires	Peromyscus melanophrys [genbank GCA_902168415.1 2019-08-20]	685
Glires	Peromyscus nudipes [genbank GCA_902168325.1 2019-08-20]	471
Glires	Peromyscus polionotus subgriseus [genbank GCA_003704135.2 2019-04-26]	131
Glires	Petromus typicus [genbank GCA_004026965.1 2019-01-16]	11
Glires	Phodopus sungorus [genbank GCA_001707965.1 2016-08-18]	309
Glires	Psammomys obesus [genbank GCA_002215935.2 2020-02-10]	110
Glires	Rattus norvegicus [refseq GCF_000001895.5 2014-07-01]	138
Glires	Rattus rattus [refseq GCF_011064425.1 2020-03-04]	141
Glires	Rhizomys pruinosus [genbank GCA_009823505.1 2019-12-31]	35
Glires	Rhombomys opimus [genbank GCA_010120015.1 2020-02-04]	116
Glires	Sciurus carolinensis [genbank GCA_902686445.2 2020-07-31]	60
Glires	Sciurus vulgaris [genbank GCA_902686455.2 2020-07-31]	53
Glires	Sigmodon hispidus [genbank GCA_004025045.1 2019-01-15]	177
Glires	Spermophilus dauricus [genbank GCA_002406435.1 2017-09-28]	9
Glires	Thryonomys swinderianus [genbank GCA_004025085.1 2019-01-15]	4
Glires	Tympanoctomys barrerae [genbank GCA_002564285.1 2017-10-17]	18
Glires	Urocitellus parryii [refseq GCF_003426925.1 2018-08-24]	40
Glires	Xerus inauris [genbank GCA_004024805.1 2019-01-15]	28
Glires	Zapus hudsonius [genbank GCA_004024765.1 2019-01-15]	2
Laurasiatheria	Acinonyx jubatus [refseq GCF_003709585.1 2018-10-22]	6
Laurasiatheria	Aeorestes cinereus [genbank GCA_011751065.1 2020-03-25]	12
Laurasiatheria	Aepyceros melampus [genbank GCA_006408695.1 2019-06-24]	87
Laurasiatheria	Ailuropoda melanoleuca [refseq GCF_002007445.1 2020-04-20]	5
Laurasiatheria	Ailurus fulgens styani [genbank GCA_002007465.1 2017-02-28]	4
Laurasiatheria	Alcelaphus buselaphus [genbank GCA_006408545.1 2019-06-24]	2
Laurasiatheria	Alces alces [genbank GCA_007570765.1 2019-07-12]	343
Laurasiatheria	Ammotragus lervia [genbank GCA_002201775.1 2017-06-20]	130
Laurasiatheria	Anoura caudifer [genbank GCA_004027475.1 2019-01-16]	179
Laurasiatheria	Antidorcas marsupialis [genbank GCA_006408585.1 2019-06-24]	237
Laurasiatheria	Antilocapra americana [genbank GCA_004027515.2 2019-07-15]	83
Laurasiatheria	Antrozous pallidus [genbank GCA_007922775.1 2019-08-08]	23
Laurasiatheria	Arctocephalus gazella [genbank GCA_900642305.1 2019-02-08]	4
Laurasiatheria	Artibeus jamaicensis [refseq GCF_014825515.1 2020-09-30]	16
Laurasiatheria	Axis porcinus [genbank GCA_003798545.1 2018-11-20]	242
Laurasiatheria	Balaenoptera acutorostrata scammoni [refseq GCF_000493695.1 2013-10-31]	18
Laurasiatheria	Balaenoptera bonaerensis [genbank GCA_000978805.1 2015-03-18]	21
Laurasiatheria	Balaenoptera musculus [refseq GCF_009873245.2 2020-10-02]	21
Laurasiatheria	Balaenoptera physalus [genbank GCA_008795845.1 2019-10-01]	19
Laurasiatheria	Beatragus hunteri [genbank GCA_004027495.1 2019-01-16]	110
Laurasiatheria	Bison bison bison [refseq GCF_000754665.1 2014-10-08]	170
Laurasiatheria	Bos frontalis [genbank GCA_007844835.1 2019-08-05]	158
Laurasiatheria	Bos gaurus [genbank GCA_014182915.1 2020-08-13]	221
Laurasiatheria	Bos grunniens [genbank GCA_005887515.2 2019-06-10]	176
Laurasiatheria	Bos grunniens x Bos taurus [genbank GCA_009493655.1 2019-11-04]	233
Laurasiatheria	Bos indicus [refseq GCF_000247795.1 2014-11-25]	201
Laurasiatheria	Bos indicus x Bos taurus [refseq GCF_003369695.1 2018-11-30]	222
Laurasiatheria	Bos mutus [refseq GCF_000298355.1 2013-01-09]	65
Laurasiatheria	Bos taurus [refseq GCF_002263795.1 2018-04-11]	240
Laurasiatheria	Bubalus bubalis [refseq GCF_003121395.1 2018-05-14]	253
Laurasiatheria	Callorhinus ursinus [refseq GCF_003265705.1 2018-06-26]	6
Laurasiatheria	Camelus bactrianus [refseq GCF_000767855.1 2014-10-23]	6
Laurasiatheria	Camelus dromedarius [refseq GCF_000803125.2 2019-10-07]	24
Laurasiatheria	Camelus ferus [refseq GCF_009834535.1 2020-01-08]	22
Laurasiatheria	Canis lupus [genbank GCA_007922845.1 2019-08-08]	0
Laurasiatheria	Canis lupus dingo [refseq GCF_012295265.1 2020-04-15]	1
Laurasiatheria	Canis lupus familiaris [genbank GCA_000002285.4 2020-06-01]	1
Laurasiatheria	Capra aegagrus [genbank GCA_000978405.1 2015-04-24]	104
Laurasiatheria	Capra hircus [refseq GCF_001704415.1 2016-08-24]	144
Laurasiatheria	Capra ibex [genbank GCA_006410555.1 2019-06-24]	78
Laurasiatheria	Capra sibirica [genbank GCA_003182615.2 2018-10-30]	156
Laurasiatheria	Capreolus capreolus [genbank GCA_000751575.1 2014-09-09]	124
Laurasiatheria	Capreolus pygargus [genbank GCA_012922965.1 2020-04-28]	127
Laurasiatheria	Carollia perspicillata [genbank GCA_004027735.1 2019-01-16]	19
Laurasiatheria	Catagonus wagneri [genbank GCA_004024745.2 2019-07-15]	43
Laurasiatheria	Cephalophus harveyi [genbank GCA_006410635.1 2019-06-24]	125
Laurasiatheria	Ceratotherium simum simum [refseq GCF_000283155.1 2012-07-31]	22
Laurasiatheria	Cervus elaphus hippelaphus [genbank GCA_002197005.1 2017-06-19]	56
Laurasiatheria	Cervus hanglu yarkandensis [genbank GCA_010411085.1 2020-02-12]	353
Laurasiatheria	Condylura cristata [refseq GCF_000260355.1 2012-05-01]	3
Laurasiatheria	Connochaetes taurinus [genbank GCA_006408615.1 2019-06-24]	126
Laurasiatheria	Craseonycteris thonglongyai [genbank GCA_004027555.1 2019-01-16]	59
Laurasiatheria	Crocidura indochinensis [genbank GCA_004027635.1 2019-01-16]	13
Laurasiatheria	Crocuta crocuta [genbank GCA_008692635.1 2019-10-07]	5
Laurasiatheria	Cryptoprocta ferox [genbank GCA_004023885.1 2019-01-15]	7
Laurasiatheria	Cynopterus brachyotis [genbank GCA_009793145.1 2019-12-23]	4
Laurasiatheria	Damaliscus lunatus [genbank GCA_006408505.1 2019-06-24]	138
Laurasiatheria	Delphinapterus leucas [genbank GCA_002288925.3 2019-09-03]	23
Laurasiatheria	Desmodus rotundus [refseq GCF_002940915.1 2018-02-23]	24
Laurasiatheria	Dicerorhinus sumatrensis harrissoni [genbank GCA_014189135.1 2020-08-14]	21
Laurasiatheria	Dicerorhinus sumatrensis sumatrensis [genbank GCA_002844835.1 2017-12-19]	24
Laurasiatheria	Diceros bicornis minor [genbank GCA_013634535.1 2020-07-24]	18
Laurasiatheria	Eidolon helvum [genbank GCA_000465285.1 2013-09-13]	5
Laurasiatheria	Elaphurus davidianus [genbank GCA_002443075.1 2017-10-04]	226
Laurasiatheria	Enhydra lutris kenyoni [refseq GCF_002288905.1 2017-09-11]	2
Laurasiatheria	Eonycteris spelaea [genbank GCA_003508835.1 2018-09-07]	5
Laurasiatheria	Eptesicus fuscus [refseq GCF_000308155.1 2012-11-08]	38
Laurasiatheria	Equus asinus [refseq GCF_001305755.1 2015-10-02]	28
Laurasiatheria	Equus caballus [refseq GCF_002863925.1 2018-01-05]	41
Laurasiatheria	Equus przewalskii [refseq GCF_000696695.1 2014-06-05]	31
Laurasiatheria	Erinaceus europaeus [refseq GCF_000296755.1 2012-09-19]	0
Laurasiatheria	Eschrichtius robustus [genbank GCA_002189225.1 2017-06-09]	24
Laurasiatheria	Eubalaena japonica [genbank GCA_004363455.1 2019-03-22]	31
Laurasiatheria	Eudorcas thomsonii [genbank GCA_006408755.1 2019-06-24]	467
Laurasiatheria	Eumetopias jubatus [refseq GCF_004028035.1 2019-01-15]	4
Laurasiatheria	Felis catus [refseq GCF_000181335.3 2017-11-20]	6
Laurasiatheria	Felis nigripes [genbank GCA_004023925.1 2019-01-15]	4
Laurasiatheria	Giraffa camelopardalis [genbank GCA_006408565.1 2019-06-24]	36
Laurasiatheria	Giraffa tippelskirchi [genbank GCA_013496395.1 2020-07-21]	36
Laurasiatheria	Globicephala melas [genbank GCA_006547405.1 2019-07-03]	20
Laurasiatheria	Gulo gulo [genbank GCA_900006375.2 2018-12-06]	2
Laurasiatheria	Halichoerus grypus [genbank GCA_012393455.1 2020-04-16]	11
Laurasiatheria	Helogale parvula [genbank GCA_004023845.1 2019-01-15]	3
Laurasiatheria	Hemitragus hylocrius [genbank GCA_004026825.1 2019-01-16]	138
Laurasiatheria	Hippopotamus amphibius [genbank GCA_004027065.2 2019-07-15]	52
Laurasiatheria	Hipposideros armiger [refseq GCF_001890085.1 2016-12-06]	4
Laurasiatheria	Hipposideros galeritus [genbank GCA_004027415.1 2019-01-16]	3
Laurasiatheria	Hippotragus niger niger [genbank GCA_006942125.1 2019-07-12]	136
Laurasiatheria	Hyaena hyaena [genbank GCA_003009895.1 2018-03-19]	6
Laurasiatheria	Hydropotes inermis [genbank GCA_006459105.1 2019-06-25]	112
Laurasiatheria	Inia geoffrensis [genbank GCA_004363515.1 2019-03-22]	15
Laurasiatheria	Kobus ellipsiprymnus [genbank GCA_006410655.1 2019-06-24]	106
Laurasiatheria	Kobus leche leche [genbank GCA_014926565.1 2020-10-23]	110
Laurasiatheria	Kogia breviceps [genbank GCA_004363705.1 2019-03-22]	17
Laurasiatheria	Lagenorhynchus obliquidens [refseq GCF_003676395.1 2018-10-23]	23
Laurasiatheria	Lama glama chaku [genbank GCA_013239585.1 2020-06-02]	26
Laurasiatheria	Lama guanicoe cacsilensis [genbank GCA_013239625.1 2020-06-02]	26
Laurasiatheria	Lasiurus borealis [genbank GCA_004026805.1 2019-01-16]	8
Laurasiatheria	Leptonychotes weddellii [refseq GCF_000349705.1 2013-03-29]	8
Laurasiatheria	Lipotes vexillifer [refseq GCF_000442215.1 2013-07-31]	12
Laurasiatheria	Litocranius walleri [genbank GCA_006410535.1 2019-06-24]	390
Laurasiatheria	Lontra canadensis [refseq GCF_010015895.1 2020-01-27]	3
Laurasiatheria	Lutra lutra [genbank GCA_902655055.2 2020-07-31]	3
Laurasiatheria	Lycaon pictus [genbank GCA_001887905.1 2016-12-01]	1
Laurasiatheria	Lynx canadensis [refseq GCF_007474595.2 2020-07-14]	7
Laurasiatheria	Lynx pardinus [genbank GCA_900661375.1 2019-03-28]	7
Laurasiatheria	Macroglossus sobrinus [genbank GCA_004027375.1 2019-01-16]	20
Laurasiatheria	Macrotus californicus [genbank GCA_007922815.1 2019-08-08]	0
Laurasiatheria	Madoqua kirkii [genbank GCA_006408675.1 2019-06-24]	122
Laurasiatheria	Manis javanica [refseq GCF_014570535.1 2020-09-15]	218
Laurasiatheria	Manis pentadactyla [refseq GCF_014570555.1 2020-09-15]	261
Laurasiatheria	Martes zibellina [genbank GCA_012583365.1 2020-04-20]	2
Laurasiatheria	Megaderma lyra [genbank GCA_004026885.1 2019-01-16]	18
Laurasiatheria	Megaptera novaeangliae [genbank GCA_004329385.1 2019-03-06]	26
Laurasiatheria	Mellivora capensis [genbank GCA_004024625.1 2019-01-15]	3
Laurasiatheria	Mesoplodon bidens [genbank GCA_004027085.1 2019-01-16]	23
Laurasiatheria	Micronycteris hirsuta [genbank GCA_004026765.1 2019-01-16]	277
Laurasiatheria	Miniopterus natalensis [refseq GCF_001595765.1 2016-03-22]	3
Laurasiatheria	Miniopterus schreibersii [genbank GCA_004026525.1 2019-01-16]	4
Laurasiatheria	Mirounga angustirostris [genbank GCA_004023865.1 2019-01-15]	10
Laurasiatheria	Mirounga leonina [refseq GCF_011800145.1 2020-03-31]	10
Laurasiatheria	Molossus molossus [refseq GCF_014108415.1 2020-08-07]	46
Laurasiatheria	Monodon monoceros [genbank GCA_005190385.2 2019-05-07]	25
Laurasiatheria	Mormoops blainvillei [genbank GCA_004026545.1 2019-01-16]	0
Laurasiatheria	Moschus berezovskii [genbank GCA_006459085.1 2019-06-25]	92
Laurasiatheria	Moschus chrysogaster [genbank GCA_006461725.1 2019-06-25]	57
Laurasiatheria	Moschus moschiferus [genbank GCA_004024705.2 2019-07-15]	128
Laurasiatheria	Mungos mungo [genbank GCA_004023785.1 2019-01-15]	4
Laurasiatheria	Muntiacus crinifrons [genbank GCA_006408485.1 2019-06-24]	213
Laurasiatheria	Muntiacus muntjak [genbank GCA_008782695.1 2019-10-07]	247
Laurasiatheria	Muntiacus reevesi [genbank GCA_008787405.2 2019-10-07]	248
Laurasiatheria	Murina aurata feae [genbank GCA_004026665.1 2019-01-16]	22
Laurasiatheria	Mustela putorius furo [refseq GCF_000215625.1 2011-06-02]	1
Laurasiatheria	Myotis brandtii [refseq GCF_000412655.1 2013-06-28]	30
Laurasiatheria	Myotis davidii [refseq GCF_000327345.1 2012-12-20]	12
Laurasiatheria	Myotis lucifugus [refseq GCF_000147115.1 2010-09-14]	39
Laurasiatheria	Myotis myotis [refseq GCF_014108235.1 2020-08-07]	29
Laurasiatheria	Nanger granti [genbank GCA_006408635.1 2019-06-24]	214
Laurasiatheria	Neomonachus schauinslandi [refseq GCF_002201575.1 2017-06-20]	9
Laurasiatheria	Neophocaena asiaeorientalis asiaeorientalis [refseq GCF_003031525.1 2018-04-03]	18
Laurasiatheria	Neotragus moschatus [genbank GCA_006410615.1 2019-06-24]	69
Laurasiatheria	Neotragus pygmaeus [genbank GCA_006410875.1 2019-06-24]	103
Laurasiatheria	Neovison vison [genbank GCA_900108605.1 2018-01-02]	0
Laurasiatheria	Noctilio leporinus [genbank GCA_004026585.1 2019-01-16]	0
Laurasiatheria	Nycticeius humeralis [genbank GCA_007922795.1 2019-08-08]	28
Laurasiatheria	Odobenus rosmarus divergens [refseq GCF_000321225.1 2013-01-16]	3
Laurasiatheria	Odocoileus hemionus hemionus [genbank GCA_004115125.1 2019-01-30]	97
Laurasiatheria	Odocoileus virginianus texanus [refseq GCF_002102435.1 2017-04-20]	108
Laurasiatheria	Okapia johnstoni [genbank GCA_001660835.1 2016-06-08]	84
Laurasiatheria	Orcinus orca [refseq GCF_000331955.2 2013-01-31]	21
Laurasiatheria	Oreamnos americanus [genbank GCA_009758055.1 2019-12-16]	85
Laurasiatheria	Oreotragus oreotragus [genbank GCA_006410675.1 2019-06-24]	131
Laurasiatheria	Oryx dammah [genbank GCA_014754425.1 2020-09-25]	158
Laurasiatheria	Oryx gazella [genbank GCA_003945745.1 2018-12-14]	65
Laurasiatheria	Ourebia ourebi [genbank GCA_006417275.1 2019-06-24]	104
Laurasiatheria	Ovis ammon [genbank GCA_003121645.1 2018-05-11]	80
Laurasiatheria	Ovis aries [refseq GCF_002742125.1 2017-11-02]	145
Laurasiatheria	Ovis canadensis [genbank GCA_004026945.1 2019-01-16]	138
Laurasiatheria	Ovis nivicola lydekkeri [genbank GCA_903231385.1 2020-06-16]	116
Laurasiatheria	Ovis orientalis [genbank GCA_014523465.1 2020-09-10]	150
Laurasiatheria	Panthera leo [genbank GCA_008795835.1 2019-10-07]	9
Laurasiatheria	Panthera onca [genbank GCA_004023805.1 2019-01-15]	8
Laurasiatheria	Panthera pardus [refseq GCF_001857705.1 2016-11-16]	9
Laurasiatheria	Panthera tigris altaica [refseq GCF_000464555.1 2013-09-06]	2
Laurasiatheria	Pantholops hodgsonii [refseq GCF_000400835.1 2013-05-28]	55
Laurasiatheria	Paradoxurus hermaphroditus [genbank GCA_004024585.1 2019-01-15]	2
Laurasiatheria	Phataginus tricuspis [genbank GCA_004765945.1 2019-04-09]	389
Laurasiatheria	Philantomba maxwellii [genbank GCA_006410695.1 2019-06-24]	66
Laurasiatheria	Phoca vitulina [refseq GCF_004348235.1 2019-02-11]	10
Laurasiatheria	Phocoena phocoena [genbank GCA_003071005.1 2018-04-24]	14
Laurasiatheria	Phocoena sinus [refseq GCF_008692025.1 2019-09-26]	15
Laurasiatheria	Phyllostomus discolor [refseq GCF_004126475.2 2020-05-12]	66
Laurasiatheria	Physeter catodon [refseq GCF_002837175.2 2019-03-08]	30
Laurasiatheria	Pipistrellus kuhlii [refseq GCF_014108245.1 2020-08-07]	10
Laurasiatheria	Pipistrellus pipistrellus [genbank GCA_903992545.1 2020-08-06]	7
Laurasiatheria	Platanista minor [genbank GCA_004363435.1 2019-03-22]	36
Laurasiatheria	Pontoporia blainvillei [genbank GCA_011754075.1 2020-03-25]	15
Laurasiatheria	Prionailurus bengalensis euptilurus [genbank GCA_005406085.2 2020-09-15]	5
Laurasiatheria	Procapra przewalskii [genbank GCA_006410515.1 2019-06-24]	172
Laurasiatheria	Przewalskium albirostris [genbank GCA_006408465.1 2019-06-24]	276
Laurasiatheria	Pseudois nayaur [genbank GCA_003182575.1 2018-05-31]	145
Laurasiatheria	Pteronotus parnellii [genbank GCA_000465405.1 2013-09-13]	1
Laurasiatheria	Pteronura brasiliensis [genbank GCA_004024605.1 2019-01-15]	1
Laurasiatheria	Pteropus alecto [refseq GCF_000325575.1 2013-12-04]	0
Laurasiatheria	Pteropus giganteus [genbank GCA_902729225.1 2020-04-15]	5
Laurasiatheria	Pteropus pselaphon [genbank GCA_014363405.1 2020-08-23]	4
Laurasiatheria	Pteropus vampyrus [refseq GCF_000151845.1 2014-12-05]	6
Laurasiatheria	Puma concolor [refseq GCF_003327715.1 2018-07-19]	5
Laurasiatheria	Puma yagouaroundi [genbank GCA_014898765.1 2020-10-20]	7
Laurasiatheria	Rangifer tarandus granti [genbank GCA_014898785.1 2020-10-20]	212
Laurasiatheria	Raphicerus campestris [genbank GCA_006410735.1 2019-06-24]	135
Laurasiatheria	Redunca redunca [genbank GCA_006410935.1 2019-06-24]	102
Laurasiatheria	Rhinolophus ferrumequinum [refseq GCF_004115265.1 2019-05-16]	10
Laurasiatheria	Rhinolophus sinicus [refseq GCF_001888835.1 2016-12-04]	9
Laurasiatheria	Rousettus aegyptiacus [refseq GCF_014176215.1 2020-08-07]	6
Laurasiatheria	Saiga tatarica [genbank GCA_004024985.1 2019-01-15]	178
Laurasiatheria	Scalopus aquaticus [genbank GCA_004024925.1 2019-01-15]	42
Laurasiatheria	Solenodon paradoxus [genbank GCA_004363575.1 2019-03-22]	21
Laurasiatheria	Solenodon paradoxus woodi [genbank GCA_002901085.1 2018-01-26]	23
Laurasiatheria	Sorex araneus [refseq GCF_000181275.1 2012-08-27]	18
Laurasiatheria	Sousa chinensis [genbank GCA_007760645.1 2019-07-31]	23
Laurasiatheria	Spilogale gracilis [genbank GCA_004023965.1 2019-01-15]	1
Laurasiatheria	Sturnira hondurensis [refseq GCF_014824575.1 2020-09-30]	20
Laurasiatheria	Suricata suricatta [refseq GCF_006229205.1 2019-07-03]	2
Laurasiatheria	Sus scrofa [refseq GCF_000003025.6 2017-02-07]	116
Laurasiatheria	Sylvicapra grimmia [genbank GCA_006408735.1 2019-06-24]	138
Laurasiatheria	Syncerus caffer [genbank GCA_902825105.1 2020-04-02]	202
Laurasiatheria	Tadarida brasiliensis [genbank GCA_004025005.1 2019-01-15]	96
Laurasiatheria	Talpa occidentalis [refseq GCF_014898055.1 2020-10-19]	349
Laurasiatheria	Tapirus indicus [genbank GCA_004024905.1 2019-01-15]	20
Laurasiatheria	Tapirus terrestris [genbank GCA_004025025.1 2019-01-15]	13
Laurasiatheria	Taxidea taxus jeffersonii [genbank GCA_003697995.1 2018-10-30]	4
Laurasiatheria	Tonatia saurophila [genbank GCA_004024845.1 2019-01-15]	61
Laurasiatheria	Tragelaphus buxtoni [genbank GCA_006411685.1 2019-06-24]	91
Laurasiatheria	Tragelaphus eurycerus [genbank GCA_006410755.1 2019-06-24]	80
Laurasiatheria	Tragelaphus imberbis [genbank GCA_006410775.1 2019-06-24]	89
Laurasiatheria	Tragelaphus oryx [genbank GCA_006416875.1 2019-06-24]	79
Laurasiatheria	Tragelaphus scriptus [genbank GCA_006410495.1 2019-06-24]	110
Laurasiatheria	Tragelaphus spekii [genbank GCA_006411015.1 2019-06-24]	88
Laurasiatheria	Tragelaphus strepsiceros [genbank GCA_006410795.1 2019-06-24]	108
Laurasiatheria	Tragulus javanicus [genbank GCA_004024965.2 2019-07-15]	13
Laurasiatheria	Tragulus kanchil [genbank GCA_006408655.1 2019-06-24]	11
Laurasiatheria	Tursiops aduncus [genbank GCA_003227395.1 2018-06-14]	21
Laurasiatheria	Tursiops truncatus [refseq GCF_011762595.1 2020-03-27]	20
Laurasiatheria	Uropsilus gracilis [genbank GCA_004024945.1 2019-01-15]	1
Laurasiatheria	Ursus americanus [genbank GCA_003344425.1 2018-07-27]	5
Laurasiatheria	Ursus arctos horribilis [refseq GCF_003584765.1 2018-09-20]	5
Laurasiatheria	Ursus maritimus [refseq GCF_000687225.1 2014-05-09]	2
Laurasiatheria	Ursus thibetanus japonicus [genbank GCA_014364545.1 2020-08-23]	4
Laurasiatheria	Ursus thibetanus thibetanus [genbank GCA_009660055.1 2019-11-13]	4
Laurasiatheria	Vicugna pacos [refseq GCF_000164845.3 2019-07-15]	26
Laurasiatheria	Vicugna vicugna mensalis [genbank GCA_013265495.1 2020-06-02]	24
Laurasiatheria	Vulpes lagopus [genbank GCA_004023825.1 2019-01-15]	1
Laurasiatheria	Vulpes vulpes [refseq GCF_003160815.1 2018-05-25]	1
Laurasiatheria	Zalophus californianus [refseq GCF_009762305.2 2020-07-14]	4
Laurasiatheria	Ziphius cavirostris [genbank GCA_004364475.1 2019-03-22]	22
Marsupials	Gymnobelideus leadbeateri [genbank GCA_011680675.1 2020-03-23]	8
Marsupials	Monodelphis domestica [refseq GCF_000002295.2 2007-01-25]	0
Marsupials	Notamacropus eugenii [genbank GCA_000004035.1 2009-11-06]	36
Marsupials	Phascolarctos cinereus [refseq GCF_002099425.1 2017-04-18]	71
Marsupials	Sarcophilus harrisii [refseq GCF_902635505.1 2019-11-07]	53
Marsupials	Thylacinus cynocephalus [genbank GCA_007646695.1 2019-07-30]	3
Marsupials	Trichosurus vulpecula [refseq GCF_011100635.1 2020-03-10]	79
Marsupials	Vombatus ursinus [refseq GCF_900497805.2 2018-12-10]	69
Monotremata	Ornithorhynchus anatinus [refseq GCF_004115215.1 2019-05-16]	1
Xenarthra	Bradypus variegatus [genbank GCA_004027775.1 2019-01-16]	28
Xenarthra	Chaetophractus vellerosus [genbank GCA_004027955.1 2019-01-16]	8
Xenarthra	Choloepus didactylus [genbank GCA_004027855.1 2019-01-16]	7
Xenarthra	Choloepus hoffmanni [genbank GCA_000164785.2 2014-09-30]	9
Xenarthra	Dasypus novemcinctus [refseq GCF_000208655.1 2012-01-06]	6
Xenarthra	Myrmecophaga tridactyla [genbank GCA_004026745.1 2019-01-16]	1
Xenarthra	Tamandua tetradactyla [genbank GCA_004025105.1 2019-01-15]	0
Xenarthra	Tolypeutes matacus [genbank GCA_004025125.1 2019-01-15]	6
