# Supplementary material for: An ancient retroviral RNA element hidden in mammalian genomes and its involvement in co-opted retroviral gene regulation
Source: Retrovirology. 2021 Nov 10;18:36. doi: 10.1186/s12977-021-00580-2 (PMC8579622; doi:10.1186/s12977-021-00580-2)
Supplement: Supplementary file 8 — Additional file 8: Table S3. The numbers of SPRE-like elements in avian genomes. [file 12977_2021_580_MOESM8_ESM.xlsx]

## Sheet: sheet1
Taxonomy	Species	SPRE cnt (<1E-5)
Neognathae	Acanthisitta chloris [refseq GCF_000695815.1 2014-05-27].fna.E-5.out	0
Neognathae	Accipiter gentilis [genbank GCA_012487025.1 2020-04-08].fna.E-5.out	0
Neognathae	Accipiter nisus [genbank GCA_004320145.1 2019-02-16].fna.E-5.out	0
Neognathae	Acridotheres javanicus [genbank GCA_002849675.1 2018-01-02].fna.E-5.out	0
Neognathae	Acrocephalus arundinaceus [genbank GCA_013398685.1 2020-07-10].fna.E-5.out	0
Neognathae	Aegithalos caudatus [genbank GCA_013389925.1 2020-07-06].fna.E-5.out	0
Neognathae	Aegotheles bennettii [genbank GCA_013398125.1 2020-07-10].fna.E-5.out	0
Neognathae	Agapornis roseicollis [genbank GCA_002631895.1 2017-10-23].fna.E-5.out	0
Neognathae	Agelaius phoeniceus [genbank GCA_013398535.1 2020-07-10].fna.E-5.out	0
Neognathae	Alauda arvensis [genbank GCA_902810485.1 2020-03-13].fna.E-5.out	0
Neognathae	Alaudala cheleensis [genbank GCA_013398995.1 2020-07-10].fna.E-5.out	0
Neognathae	Alca torda [genbank GCA_008658365.1 2019-10-10].fna.E-5.out	0
Neognathae	Alcedo cyanopectus [genbank GCA_013401355.1 2020-07-10].fna.E-5.out	0
Neognathae	Aleadryas rufinucha [genbank GCA_013397815.1 2020-07-10].fna.E-5.out	0
Neognathae	Alectura lathami [genbank GCA_013399715.1 2020-07-10].fna.E-5.out	0
Neognathae	Alopecoenas beccarii [genbank GCA_013399365.1 2020-07-10].fna.E-5.out	0
Neognathae	Amazona aestiva [genbank GCA_001420675.1 2015-10-30].fna.E-5.out	0
Neognathae	Amazona collaria [genbank GCA_003947215.1 2018-12-14].fna.E-5.out	0
Neognathae	Amazona guildingii [genbank GCA_013399615.1 2020-07-10].fna.E-5.out	0
Neognathae	Amazona vittata [genbank GCA_000332375.2 2020-08-28].fna.E-5.out	0
Neognathae	Anas platyrhynchos [refseq GCF_003850225.1 2018-11-29].fna.E-5.out	0
Neognathae	Anas zonorhyncha [genbank GCA_002224875.1 2017-07-25].fna.E-5.out	0
Neognathae	Anhinga anhinga [genbank GCA_013396435.1 2020-07-10].fna.E-5.out	0
Neognathae	Anhinga rufa [genbank GCA_013400875.1 2020-07-10].fna.E-5.out	0
Neognathae	Anodorhynchus hyacinthinus [genbank GCA_009936445.1 2020-01-27].fna.E-5.out	0
Neognathae	Anser brachyrhynchus [genbank GCA_002592135.1 2017-10-19].fna.E-5.out	0
Neognathae	Anser cygnoides domesticus [refseq GCF_000971095.1 2015-04-08].fna.E-5.out	0
Neognathae	Anser indicus [genbank GCA_006229135.1 2019-06-11].fna.E-5.out	0
Neognathae	Anseranas semipalmata [genbank GCA_013399115.1 2020-07-10].fna.E-5.out	0
Neognathae	Anthochaera phrygia [genbank GCA_009430485.1 2019-10-31].fna.E-5.out	0
Neognathae	Anthoscopus minutus [genbank GCA_013399455.1 2020-07-10].fna.E-5.out	0
Neognathae	Antigone vipio [genbank GCA_012488435.1 2020-04-08].fna.E-5.out	0
Neognathae	Antrostomus carolinensis [refseq GCF_000700745.1 2014-06-10].fna.E-5.out	0
Neognathae	Apaloderma vittatum [refseq GCF_000703405.1 2014-06-16].fna.E-5.out	0
Neognathae	Aphelocoma coerulescens [genbank GCA_013398375.1 2020-07-10].fna.E-5.out	0
Neognathae	Aptenodytes forsteri [refseq GCF_000699145.1 2014-06-06].fna.E-5.out	0
Neognathae	Aptenodytes patagonicus [genbank GCA_010087175.1 2020-01-31].fna.E-5.out	0
Neognathae	Aquila chrysaetos canadensis [refseq GCF_000766835.1 2014-10-14].fna.E-5.out	0
Neognathae	Aquila chrysaetos chrysaetos [genbank GCA_900496995.3 2020-07-31].fna.E-5.out	0
Neognathae	Ara ararauna [genbank GCA_010014805.1 2020-01-30].fna.E-5.out	0
Neognathae	Ara chloropterus [genbank GCA_010014725.1 2020-01-30].fna.E-5.out	0
Neognathae	Ara glaucogularis [genbank GCA_013433245.1 2020-07-21].fna.E-5.out	0
Neognathae	Ara macao [genbank GCA_000400695.1 2013-06-26].fna.E-5.out	0
Neognathae	Ara militaris [genbank GCA_010015965.1 2020-01-30].fna.E-5.out	0
Neognathae	Aramus guarauna [genbank GCA_013400195.1 2020-07-10].fna.E-5.out	0
Neognathae	Aratinga solstitialis [genbank GCA_902168055.1 2019-11-14].fna.E-5.out	0
Neognathae	Aratinga weddellii [genbank GCA_009867205.1 2020-01-14].fna.E-5.out	0
Neognathae	Ardeotis arabs [genbank GCA_011801015.1 2020-03-31].fna.E-5.out	0
Neognathae	Ardeotis kori [genbank GCA_013396375.1 2020-07-10].fna.E-5.out	0
Neognathae	Arenaria interpres [genbank GCA_013399435.1 2020-07-10].fna.E-5.out	0
Neognathae	Asarcornis scutulata [genbank GCA_013398475.1 2020-07-10].fna.E-5.out	0
Neognathae	Athene cunicularia [refseq GCF_003259725.1 2018-06-21].fna.E-5.out	0
Neognathae	Atlantisia rogersi [genbank GCA_013401215.1 2020-07-10].fna.E-5.out	0
Neognathae	Atrichornis clamosus [genbank GCA_013400975.1 2020-07-10].fna.E-5.out	0
Neognathae	Aythya fuligula [refseq GCF_009819795.1 2019-12-31].fna.E-5.out	0
Neognathae	Balaeniceps rex [genbank GCA_013401315.1 2020-07-10].fna.E-5.out	0
Neognathae	Balearica regulorum gibbericeps [refseq GCF_000709895.1 2014-06-25].fna.E-5.out	0
Neognathae	Bambusicola thoracicus [genbank GCA_002909625.1 2018-01-31].fna.E-5.out	0
Neognathae	Baryphthengus martii [genbank GCA_013396935.1 2020-07-10].fna.E-5.out	0
Neognathae	Bombycilla garrulus [genbank GCA_013400315.1 2020-07-10].fna.E-5.out	0
Neognathae	Brachypodius atriceps [genbank GCA_013398615.1 2020-07-10].fna.E-5.out	0
Neognathae	Brachypteracias leptosomus [genbank GCA_013401335.1 2020-07-10].fna.E-5.out	0
Neognathae	Branta canadensis [genbank GCA_006130075.1 2019-06-05].fna.E-5.out	0
Neognathae	Bubo blakistoni [genbank GCA_004320225.1 2019-02-16].fna.E-5.out	0
Neognathae	Bubo bubo [genbank GCA_010303855.1 2020-02-04].fna.E-5.out	0
Neognathae	Bucco capensis [genbank GCA_013396975.1 2020-07-10].fna.E-5.out	0
Neognathae	Buceros rhinoceros silvestris [refseq GCF_000710305.1 2014-06-25].fna.E-5.out	0
Neognathae	Bucorvus abyssinicus [genbank GCA_009769605.1 2019-12-23].fna.E-5.out	0
Neognathae	Buphagus erythrorhynchus [genbank GCA_013400855.1 2020-07-10].fna.E-5.out	0
Neognathae	Burhinus bistriatus [genbank GCA_013397275.1 2020-07-10].fna.E-5.out	0
Neognathae	Burhinus oedicnemus [genbank GCA_008921705.1 2019-10-08].fna.E-5.out	0
Neognathae	Buteo japonicus [genbank GCA_010312235.1 2020-02-04].fna.E-5.out	0
Neognathae	Cacatua leadbeateri [genbank GCA_010015045.1 2020-01-30].fna.E-5.out	0
Neognathae	Cairina moschata domestica [genbank GCA_009194515.1 2019-11-25].fna.E-5.out	0
Neognathae	Calcarius ornatus [genbank GCA_013397715.1 2020-07-10].fna.E-5.out	0
Neognathae	Calidris pugnax [refseq GCF_001431845.1 2015-11-04].fna.E-5.out	0
Neognathae	Calidris pygmaea [genbank GCA_003697955.1 2018-10-30].fna.E-5.out	0
Neognathae	Callaeas wilsoni [genbank GCA_013398955.1 2020-07-10].fna.E-5.out	0
Neognathae	Callipepla squamata [genbank GCA_002218305.1 2017-07-13].fna.E-5.out	0
Neognathae	Caloenas nicobarica [genbank GCA_013398195.1 2020-07-10].fna.E-5.out	0
Neognathae	Calonectris borealis [genbank GCA_013401115.1 2020-07-10].fna.E-5.out	0
Neognathae	Calypte anna [genbank GCA_003957555.2 2019-05-17].fna.E-5.out	0
Neognathae	Calyptomena viridis [genbank GCA_013390005.1 2020-07-06].fna.E-5.out	0
Neognathae	Camarhynchus parvulus [refseq GCF_901933205.1 2019-09-06].fna.E-5.out	0
Neognathae	Campylorhamphus procurvoides [genbank GCA_013396655.1 2020-07-10].fna.E-5.out	0
Neognathae	Cardinalis cardinalis [genbank GCA_014549065.1 2020-09-15].fna.E-5.out	0
Neognathae	Cariama cristata [refseq GCF_000690535.1 2014-05-12].fna.E-5.out	0
Neognathae	Cathartes aura [genbank GCA_000699945.1 2014-06-11].fna.E-5.out	0
Neognathae	Catharus fuscescens [genbank GCA_013398975.1 2020-07-10].fna.E-5.out	0
Neognathae	Catharus ustulatus [refseq GCF_009819885.1 2019-12-31].fna.E-5.out	0
Neognathae	Centrocercus minimus [genbank GCA_005890655.1 2019-06-14].fna.E-5.out	0
Neognathae	Centropus bengalensis [genbank GCA_013400815.1 2020-07-10].fna.E-5.out	0
Neognathae	Centropus unirufus [genbank GCA_013397695.1 2020-07-10].fna.E-5.out	0
Neognathae	Cephalopterus ornatus [genbank GCA_013396775.1 2020-07-10].fna.E-5.out	0
Neognathae	Cepphus grylle [genbank GCA_013401065.1 2020-07-10].fna.E-5.out	0
Neognathae	Cercotrichas coryphoeus [genbank GCA_013398595.1 2020-07-10].fna.E-5.out	0
Neognathae	Certhia brachydactyla [genbank GCA_013400355.1 2020-07-10].fna.E-5.out	0
Neognathae	Certhia familiaris [genbank GCA_013398575.1 2020-07-10].fna.E-5.out	0
Neognathae	Cettia cetti [genbank GCA_013401135.1 2020-07-10].fna.E-5.out	0
Neognathae	Ceuthmochares aereus [genbank GCA_013398935.1 2020-07-10].fna.E-5.out	0
Neognathae	Chaetops frenatus [genbank GCA_013400775.1 2020-07-10].fna.E-5.out	0
Neognathae	Chaetorhynchus papuensis [genbank GCA_013396525.1 2020-07-10].fna.E-5.out	0
Neognathae	Chaetura pelagica [refseq GCF_000747805.1 2014-09-04].fna.E-5.out	0
Neognathae	Charadrius alexandrinus [genbank GCA_008711295.1 2019-09-27].fna.E-5.out	0
Neognathae	Charadrius vociferus [refseq GCF_000708025.1 2014-08-05].fna.E-5.out	0
Neognathae	Chauna torquata [genbank GCA_013399475.1 2020-07-10].fna.E-5.out	0
Neognathae	Chionis minor [genbank GCA_013398295.1 2020-07-10].fna.E-5.out	0
Neognathae	Chiroxiphia lanceolata [refseq GCF_009829145.1 2020-01-03].fna.E-5.out	0
Neognathae	Chlamydotis macqueenii [refseq GCF_000695195.1 2014-06-02].fna.E-5.out	0
Neognathae	Chlamydotis undulata undulata [genbank GCA_003400225.1 2018-08-16].fna.E-5.out	0
Neognathae	Chloroceryle aenea [genbank GCA_013399075.1 2020-07-10].fna.E-5.out	0
Neognathae	Chloropsis cyanopogon [genbank GCA_013400585.1 2020-07-10].fna.E-5.out	0
Neognathae	Chloropsis hardwickii [genbank GCA_013390065.1 2020-07-06].fna.E-5.out	0
Neognathae	Chordeiles acutipennis [genbank GCA_013399635.1 2020-07-10].fna.E-5.out	0
Neognathae	Chroicocephalus maculipennis [genbank GCA_013397655.1 2020-07-10].fna.E-5.out	0
Neognathae	Chrysolophus pictus [genbank GCA_003413605.1 2018-08-20].fna.E-5.out	0
Neognathae	Chunga burmeisteri [genbank GCA_013396505.1 2020-07-10].fna.E-5.out	0
Neognathae	Ciccaba nigrolineata [genbank GCA_013396715.1 2020-07-10].fna.E-5.out	0
Neognathae	Cicinnurus regius [genbank GCA_003713305.1 2018-11-06].fna.E-5.out	0
Neognathae	Ciconia boyciana [genbank GCA_002002965.1 2017-02-09].fna.E-5.out	0
Neognathae	Ciconia maguari [genbank GCA_013399255.1 2020-07-10].fna.E-5.out	0
Neognathae	Cinclus mexicanus [genbank GCA_013399935.1 2020-07-10].fna.E-5.out	0
Neognathae	Circaetus pectoralis [genbank GCA_013399555.1 2020-07-10].fna.E-5.out	0
Neognathae	Cisticola juncidis [genbank GCA_013400215.1 2020-07-10].fna.E-5.out	0
Neognathae	Climacteris rufus [genbank GCA_013398175.1 2020-07-10].fna.E-5.out	0
Neognathae	Cnemophilus loriae [genbank GCA_013397755.1 2020-07-10].fna.E-5.out	0
Neognathae	Cochlearius cochlearius [genbank GCA_013396365.1 2020-07-10].fna.E-5.out	0
Neognathae	Colinus virginianus [genbank GCA_008692595.1 2019-10-07].fna.E-5.out	0
Neognathae	Colius striatus [refseq GCF_000690715.1 2014-05-13].fna.E-5.out	0
Neognathae	Columba janthina nitens [genbank GCA_014362705.1 2020-08-22].fna.E-5.out	0
Neognathae	Columba livia [genbank GCA_000337935.2 2017-12-13].fna.E-5.out	0
Neognathae	Columbina picui [genbank GCA_013397635.1 2020-07-10].fna.E-5.out	0
Neognathae	Copsychus sechellarum [genbank GCA_013398635.1 2020-07-10].fna.E-5.out	0
Neognathae	Corapipo altera [refseq GCF_003945725.1 2018-12-14].fna.E-5.out	0
Neognathae	Corvus brachyrhynchos [refseq GCF_000691975.1 2014-06-02].fna.E-5.out	0
Neognathae	Corvus cornix cornix [genbank GCA_000738735.4 2020-04-01].fna.E-5.out	0
Neognathae	Corvus hawaiiensis [genbank GCA_003402825.1 2018-08-16].fna.E-5.out	0
Neognathae	Corvus macrorhynchos [genbank GCA_014363025.1 2020-08-22].fna.E-5.out	0
Neognathae	Corvus monedula [genbank GCA_013407035.1 2020-07-13].fna.E-5.out	0
Neognathae	Corvus moneduloides [refseq GCF_009650955.1 2019-11-14].fna.E-5.out	0
Neognathae	Corythaeola cristata [genbank GCA_013396815.1 2020-07-10].fna.E-5.out	0
Neognathae	Corythaixoides concolor [genbank GCA_013399495.1 2020-07-10].fna.E-5.out	0
Neognathae	Coturnix japonica [refseq GCF_001577835.2 2016-03-01].fna.E-5.out	0
Neognathae	Crotophaga sulcirostris [genbank GCA_013397455.1 2020-07-10].fna.E-5.out	0
Neognathae	Cuculus canorus [refseq GCF_000709325.1 2014-06-17].fna.E-5.out	0
Neognathae	Cyanistes caeruleus [refseq GCF_002901205.1 2018-01-26].fna.E-5.out	0
Neognathae	Cyanoderma ruficeps [genbank GCA_008694505.1 2019-09-25].fna.E-5.out	0
Neognathae	Cygnus atratus [refseq GCF_013377495.1 2020-06-30].fna.E-5.out	0
Neognathae	Cygnus cygnus [genbank GCA_014362685.1 2020-08-22].fna.E-5.out	0
Neognathae	Cygnus olor [genbank GCA_009769625.1 2019-12-23].fna.E-5.out	0
Neognathae	Daphoenositta chrysoptera [genbank GCA_013397915.1 2020-07-10].fna.E-5.out	0
Neognathae	Dasyornis broadbenti [genbank GCA_013397935.1 2020-07-10].fna.E-5.out	0
Neognathae	Dendrocopos noguchii [genbank GCA_004320165.1 2019-02-16].fna.E-5.out	0
Neognathae	Dicaeum eximium [genbank GCA_013396995.1 2020-07-10].fna.E-5.out	0
Neognathae	Dicrurus megarhynchus [genbank GCA_013399195.1 2020-07-10].fna.E-5.out	0
Neognathae	Diphyllodes magnificus [genbank GCA_003713285.1 2018-11-06].fna.E-5.out	0
Neognathae	Donacobius atricapilla [genbank GCA_013397315.1 2020-07-10].fna.E-5.out	0
Neognathae	Dromas ardeola [genbank GCA_013398915.1 2020-07-10].fna.E-5.out	0
Neognathae	Drymodes brunneopygia [genbank GCA_013400955.1 2020-07-10].fna.E-5.out	0
Neognathae	Dryoscopus gambensis [genbank GCA_013389985.1 2020-07-06].fna.E-5.out	0
Neognathae	Dyaphorophyia castanea [genbank GCA_013397175.1 2020-07-10].fna.E-5.out	0
Neognathae	Eclectus roratus [genbank GCA_011763535.1 2020-03-27].fna.E-5.out	0
Neognathae	Edolisoma coerulescens [genbank GCA_013397115.1 2020-07-10].fna.E-5.out	0
Neognathae	Egretta garzetta [refseq GCF_000687185.1 2014-05-09].fna.E-5.out	0
Neognathae	Emberiza fucata [genbank GCA_013398835.1 2020-07-10].fna.E-5.out	0
Neognathae	Empidonax traillii [refseq GCF_003031625.1 2018-04-03].fna.E-5.out	0
Neognathae	Eolophus roseicapillus [genbank GCA_013397615.1 2020-07-10].fna.E-5.out	0
Neognathae	Eopsaltria australis [genbank GCA_003426825.1 2018-08-23].fna.E-5.out	0
Neognathae	Eremophila alpestris peregrina [genbank GCA_009792885.1 2019-12-23].fna.E-5.out	0
Neognathae	Erithacus rubecula [genbank GCA_903797595.1 2020-06-27].fna.E-5.out	0
Neognathae	Erpornis zantholeuca [genbank GCA_013400515.1 2020-07-10].fna.E-5.out	0
Neognathae	Erythrocercus mccallii [genbank GCA_013397435.1 2020-07-10].fna.E-5.out	0
Neognathae	Erythrura gouldiae [genbank GCA_003676055.1 2018-10-23].fna.E-5.out	0
Neognathae	Eubucco bourcierii [genbank GCA_013396675.1 2020-07-10].fna.E-5.out	0
Neognathae	Eudyptes chrysocome [genbank GCA_010085355.1 2020-01-31].fna.E-5.out	0
Neognathae	Eudyptes chrysolophus [genbank GCA_010084205.1 2020-01-31].fna.E-5.out	0
Neognathae	Eudyptes filholi [genbank GCA_010085365.1 2020-01-31].fna.E-5.out	0
Neognathae	Eudyptes moseleyi [genbank GCA_010082375.1 2020-01-31].fna.E-5.out	0
Neognathae	Eudyptes pachyrhynchus [genbank GCA_010085335.1 2020-01-31].fna.E-5.out	1
Neognathae	Eudyptes robustus [genbank GCA_010085315.1 2020-01-31].fna.E-5.out	0
Neognathae	Eudyptes schlegeli [genbank GCA_010080425.1 2020-01-31].fna.E-5.out	0
Neognathae	Eudyptes sclateri [genbank GCA_010078445.1 2020-01-31].fna.E-5.out	0
Neognathae	Eudyptula albosignata [genbank GCA_010080465.1 2020-01-31].fna.E-5.out	0
Neognathae	Eudyptula minor [genbank GCA_010080355.1 2020-01-31].fna.E-5.out	0
Neognathae	Eudyptula novaehollandiae [genbank GCA_010078495.1 2020-01-31].fna.E-5.out	0
Neognathae	Eulacestoma nigropectus [genbank GCA_013397775.1 2020-07-10].fna.E-5.out	0
Neognathae	Eupsittula pertinax [genbank GCA_011317185.1 2020-03-16].fna.E-5.out	0
Neognathae	Eurypyga helias [refseq GCF_000690775.1 2014-05-13].fna.E-5.out	0
Neognathae	Eurystomus gularis [genbank GCA_013400335.1 2020-07-10].fna.E-5.out	0
Neognathae	Falco cherrug [refseq GCF_000337975.1 2013-02-05].fna.E-5.out	0
Neognathae	Falco peregrinus [refseq GCF_000337955.1 2013-02-05].fna.E-5.out	0
Neognathae	Falco rusticolus [refseq GCF_015220075.1 2020-11-03].fna.E-5.out	0
Neognathae	Falco tinnunculus [genbank GCA_010332995.1 2020-02-04].fna.E-5.out	0
Neognathae	Falcunculus frontatus [genbank GCA_013398115.1 2020-07-10].fna.E-5.out	0
Neognathae	Ficedula albicollis [refseq GCF_000247815.1 2013-06-27].fna.E-5.out	0
Neognathae	Formicarius rufipectus [genbank GCA_013399695.1 2020-07-10].fna.E-5.out	0
Neognathae	Fratercula cirrhata [genbank GCA_014363165.1 2020-08-22].fna.E-5.out	0
Neognathae	Fregata magnificens [genbank GCA_013389945.1 2020-07-06].fna.E-5.out	0
Neognathae	Fregetta grallaria [genbank GCA_013399335.1 2020-07-10].fna.E-5.out	0
Neognathae	Fulica atra [genbank GCA_013372525.1 2020-06-24].fna.E-5.out	0
Neognathae	Fulmarus glacialis [refseq GCF_000690835.1 2014-05-13].fna.E-5.out	0
Neognathae	Furnarius figulus [genbank GCA_013397465.1 2020-07-10].fna.E-5.out	0
Neognathae	Galbula dea [genbank GCA_013399015.1 2020-07-10].fna.E-5.out	0
Neognathae	Gallirallus okinawae [genbank GCA_002003005.1 2017-02-09].fna.E-5.out	0
Neognathae	Gallus gallus [refseq GCF_000002315.6 2018-03-27].fna.E-5.out	0
Neognathae	Gavia stellata [refseq GCF_000690875.1 2014-05-13].fna.E-5.out	0
Neognathae	Geococcyx californianus [genbank GCA_013389885.1 2020-07-06].fna.E-5.out	0
Neognathae	Geospiza fortis [refseq GCF_000277835.1 2012-07-25].fna.E-5.out	0
Neognathae	Geothlypis trichas [genbank GCA_009764595.1 2019-12-19].fna.E-5.out	0
Neognathae	Glareola pratincola [genbank GCA_013401295.1 2020-07-10].fna.E-5.out	0
Neognathae	Glaucidium brasilianum [genbank GCA_013399595.1 2020-07-10].fna.E-5.out	0
Neognathae	Grallaria varia [genbank GCA_013396735.1 2020-07-10].fna.E-5.out	0
Neognathae	Grantiella picta [genbank GCA_013397955.1 2020-07-10].fna.E-5.out	0
Neognathae	Grus americana [genbank GCA_013390085.1 2020-07-06].fna.E-5.out	0
Neognathae	Grus japonensis [genbank GCA_002002985.1 2017-02-10].fna.E-5.out	0
Neognathae	Grus monacha [genbank GCA_012487855.1 2020-04-08].fna.E-5.out	0
Neognathae	Grus nigricollis [genbank GCA_004360235.1 2019-03-22].fna.E-5.out	0
Neognathae	Guaruba guarouba [genbank GCA_011800095.1 2020-03-31].fna.E-5.out	0
Neognathae	Gymnorhina tibicen [genbank GCA_013399875.1 2020-07-10].fna.E-5.out	0
Neognathae	Halcyon senegalensis [genbank GCA_013397595.1 2020-07-10].fna.E-5.out	0
Neognathae	Haliaeetus albicilla [refseq GCF_000691405.1 2014-05-15].fna.E-5.out	0
Neognathae	Haliaeetus leucocephalus [refseq GCF_000737465.1 2014-08-04].fna.E-5.out	0
Neognathae	Haliaeetus pelagicus [genbank GCA_014363185.1 2020-08-22].fna.E-5.out	0
Neognathae	Heliornis fulica [genbank GCA_013399135.1 2020-07-10].fna.E-5.out	0
Neognathae	Hemignathus virens [genbank GCA_003286495.1 2018-07-02].fna.E-5.out	0
Neognathae	Hemignathus wilsoni [genbank GCA_009690805.1 2019-11-22].fna.E-5.out	0
Neognathae	Hemiprocne comata [genbank GCA_013396855.1 2020-07-10].fna.E-5.out	0
Neognathae	Herpetotheres cachinnans [genbank GCA_013399355.1 2020-07-10].fna.E-5.out	0
Neognathae	Heteronetta atricapilla [genbank GCA_011075105.1 2020-03-10].fna.E-5.out	0
Neognathae	Himantopus himantopus leucocephalus [genbank GCA_003993805.1 2019-01-04].fna.E-5.out	0
Neognathae	Hippolais icterina [genbank GCA_013400075.1 2020-07-10].fna.E-5.out	0
Neognathae	Hirundo rustica rustica [genbank GCA_003692655.1 2018-10-29].fna.E-5.out	0
Neognathae	Horornis vulcanius [genbank GCA_013401035.1 2020-07-10].fna.E-5.out	0
Neognathae	Hydrobates tethys [genbank GCA_013397025.1 2020-07-10].fna.E-5.out	0
Neognathae	Hylia prasina [genbank GCA_013397195.1 2020-07-10].fna.E-5.out	0
Neognathae	Hypocryptadius cinnamomeus [genbank GCA_013400635.1 2020-07-10].fna.E-5.out	0
Neognathae	Ibidorhyncha struthersii [genbank GCA_013398815.1 2020-07-10].fna.E-5.out	0
Neognathae	Ifrita kowaldi [genbank GCA_013398055.1 2020-07-10].fna.E-5.out	0
Neognathae	Illadopsis cleaveri [genbank GCA_013399915.1 2020-07-10].fna.E-5.out	0
Neognathae	Indicator maculatus [genbank GCA_013399975.1 2020-07-10].fna.E-5.out	0
Neognathae	Irena cyanogastra [genbank GCA_013397155.1 2020-07-10].fna.E-5.out	0
Neognathae	Jacana jacana [genbank GCA_013400555.1 2020-07-10].fna.E-5.out	0
Neognathae	Junco hyemalis [genbank GCA_003829775.1 2018-11-26].fna.E-5.out	0
Neognathae	Lagopus muta japonica [genbank GCA_004320205.1 2019-02-15].fna.E-5.out	0
Neognathae	Lanius ludovicianus [genbank GCA_013397235.1 2020-07-10].fna.E-5.out	0
Neognathae	Larus smithsonianus [genbank GCA_013400295.1 2020-07-10].fna.E-5.out	0
Neognathae	Leiothrix lutea [genbank GCA_013400445.1 2020-07-10].fna.E-5.out	0
Neognathae	Lepidothrix coronata [refseq GCF_001604755.1 2016-03-31].fna.E-5.out	0
Neognathae	Leptocoma aspasia [genbank GCA_013399835.1 2020-07-10].fna.E-5.out	0
Neognathae	Leptosomus discolor [refseq GCF_000691785.1 2014-05-23].fna.E-5.out	0
Neognathae	Leucopsar rothschildi [genbank GCA_013397325.1 2020-07-10].fna.E-5.out	0
Neognathae	Lichenostomus cassidix [genbank GCA_008360975.1 2019-09-09].fna.E-5.out	0
Neognathae	Limosa lapponica baueri [genbank GCA_002844005.1 2017-12-15].fna.E-5.out	0
Neognathae	Locustella ochotensis [genbank GCA_013400155.1 2020-07-10].fna.E-5.out	0
Neognathae	Lonchura striata domestica [refseq GCF_005870125.1 2019-06-05].fna.E-5.out	0
Neognathae	Lophotis ruficrista [genbank GCA_013396455.1 2020-07-10].fna.E-5.out	0
Neognathae	Lorius garrulus [genbank GCA_010014925.1 2020-01-30].fna.E-5.out	0
Neognathae	Loxia curvirostra [genbank GCA_013398455.1 2020-07-10].fna.E-5.out	0
Neognathae	Loxia leucoptera [genbank GCA_013396895.1 2020-07-10].fna.E-5.out	0
Neognathae	Lycocorax pyrrhopterus obiensis [genbank GCA_014706015.1 2020-09-23].fna.E-5.out	0
Neognathae	Lyrurus tetrix tetrix [genbank GCA_000586395.1 2014-03-08].fna.E-5.out	0
Neognathae	Machaerirhynchus nigripectus [genbank GCA_013397975.1 2020-07-10].fna.E-5.out	0
Neognathae	Malurus cyaneus samueli [genbank GCA_009741485.1 2019-12-12].fna.E-5.out	0
Neognathae	Malurus elegans [genbank GCA_013397995.1 2020-07-10].fna.E-5.out	0
Neognathae	Manacus vitellinus [refseq GCF_001715985.3 2019-07-03].fna.E-5.out	0
Neognathae	Megadyptes antipodes antipodes [genbank GCA_010078485.1 2020-01-31].fna.E-5.out	0
Neognathae	Melanerpes aurifrons [genbank GCA_011125475.1 2020-03-17].fna.E-5.out	0
Neognathae	Melanocharis versteri [genbank GCA_013397845.1 2020-07-10].fna.E-5.out	0
Neognathae	Meleagris gallopavo [refseq GCF_000146605.3 2019-10-21].fna.E-5.out	0
Neognathae	Melopsittacus undulatus [refseq GCF_012275295.1 2020-04-13].fna.E-5.out	0
Neognathae	Melospiza melodia [genbank GCA_013398205.1 2020-07-10].fna.E-5.out	0
Neognathae	Menura novaehollandiae [genbank GCA_013396355.1 2020-07-10].fna.E-5.out	0
Neognathae	Merops nubicus [refseq GCF_000691845.1 2014-05-16].fna.E-5.out	0
Neognathae	Mesembrinibis cayennensis [genbank GCA_013399675.1 2020-07-10].fna.E-5.out	0
Neognathae	Mesitornis unicolor [refseq GCF_000695765.1 2014-06-02].fna.E-5.out	0
Neognathae	Mionectes macconnelli [genbank GCA_013397495.1 2020-07-10].fna.E-5.out	0
Neognathae	Mixornis gularis [genbank GCA_003546035.1 2018-09-11].fna.E-5.out	0
Neognathae	Mohoua ochrocephala [genbank GCA_013398855.1 2020-07-10].fna.E-5.out	0
Neognathae	Molothrus ater [refseq GCF_012460135.1 2020-04-20].fna.E-5.out	0
Neognathae	Motacilla alba [genbank GCA_013397355.1 2020-07-10].fna.E-5.out	0
Neognathae	Myiagra hebetior [genbank GCA_013397015.1 2020-07-10].fna.E-5.out	0
Neognathae	Myiopsitta monachus [genbank GCA_013036005.1 2020-05-11].fna.E-5.out	1
Neognathae	Mystacornis crossleyi [genbank GCA_013400655.1 2020-07-10].fna.E-5.out	0
Neognathae	Nannopterum auritus [genbank GCA_002173455.1 2017-06-06].fna.E-5.out	0
Neognathae	Nannopterum brasilianus [genbank GCA_002174335.1 2017-06-06].fna.E-5.out	0
Neognathae	Nannopterum harrisi [genbank GCA_002173475.1 2017-06-06].fna.E-5.out	0
Neognathae	Neodrepanis coruscans [genbank GCA_013400695.1 2020-07-10].fna.E-5.out	0
Neognathae	Neopelma chrysocephalum [refseq GCF_003984885.1 2018-12-28].fna.E-5.out	0
Neognathae	Neopipo cinnamomea [genbank GCA_013397415.1 2020-07-10].fna.E-5.out	0
Neognathae	Nesospiza acunhae [genbank GCA_013398715.1 2020-07-10].fna.E-5.out	0
Neognathae	Nestor notabilis [refseq GCF_000696875.1 2014-06-05].fna.E-5.out	0
Neognathae	Nettapus auritus [genbank GCA_011076525.1 2020-03-10].fna.E-5.out	0
Neognathae	Nicator chloris [genbank GCA_013400495.1 2020-07-10].fna.E-5.out	0
Neognathae	Nipponia nippon [refseq GCF_000708225.1 2014-06-16].fna.E-5.out	0
Neognathae	Nisaetus nipalensis [genbank GCA_012487455.1 2020-04-08].fna.E-5.out	0
Neognathae	Notiomystis cincta [genbank GCA_013398075.1 2020-07-10].fna.E-5.out	0
Neognathae	Numida meleagris [refseq GCF_002078875.1 2017-06-01].fna.E-5.out	0
Neognathae	Nyctibius bracteatus [genbank GCA_013396595.1 2020-07-10].fna.E-5.out	0
Neognathae	Nyctibius grandis [genbank GCA_013368605.1 2020-06-23].fna.E-5.out	0
Neognathae	Nycticryphes semicollaris [genbank GCA_013400055.1 2020-07-10].fna.E-5.out	0
Neognathae	Nyctiprogne leucopyga [genbank GCA_013399395.1 2020-07-10].fna.E-5.out	0
Neognathae	Nymphicus hollandicus [genbank GCA_009823435.1 2019-12-31].fna.E-5.out	2
Neognathae	Oceanites oceanicus [genbank GCA_013396615.1 2020-07-10].fna.E-5.out	0
Neognathae	Odontophorus gujanensis [genbank GCA_013399175.1 2020-07-10].fna.E-5.out	0
Neognathae	Oenanthe oenanthe [genbank GCA_013399995.1 2020-07-10].fna.E-5.out	0
Neognathae	Onychorhynchus coronatus [genbank GCA_013397825.1 2020-07-10].fna.E-5.out	0
Neognathae	Opisthocomus hoazin [refseq GCF_000692075.1 2014-05-19].fna.E-5.out	0
Neognathae	Oreocharis arfaki [genbank GCA_013398015.1 2020-07-10].fna.E-5.out	0
Neognathae	Oreotrochilus melanogaster [genbank GCA_013400995.1 2020-07-10].fna.E-5.out	0
Neognathae	Origma solitaria [genbank GCA_013397895.1 2020-07-10].fna.E-5.out	0
Neognathae	Oriolus oriolus [genbank GCA_013400235.1 2020-07-10].fna.E-5.out	0
Neognathae	Orthonyx spaldingii [genbank GCA_013397795.1 2020-07-10].fna.E-5.out	0
Neognathae	Otus sunia [genbank GCA_010365825.1 2020-02-04].fna.E-5.out	0
Neognathae	Oxylabes madagascariensis [genbank GCA_013400675.1 2020-07-10].fna.E-5.out	0
Neognathae	Oxyruncus cristatus [genbank GCA_013399855.1 2020-07-10].fna.E-5.out	0
Neognathae	Oxyura jamaicensis [refseq GCF_011077185.1 2020-03-10].fna.E-5.out	0
Neognathae	Pachycephala philippinensis [genbank GCA_013397055.1 2020-07-10].fna.E-5.out	0
Neognathae	Pachyramphus minor [genbank GCA_013397135.1 2020-07-10].fna.E-5.out	0
Neognathae	Pandion haliaetus [genbank GCA_013401275.1 2020-07-10].fna.E-5.out	0
Neognathae	Panurus biarmicus [genbank GCA_013398035.1 2020-07-10].fna.E-5.out	0
Neognathae	Paradisaea raggiana [genbank GCA_003713265.1 2018-11-06].fna.E-5.out	0
Neognathae	Paradisaea rubra [genbank GCA_003713215.1 2018-11-06].fna.E-5.out	0
Neognathae	Paradoxornis webbianus [genbank GCA_013397395.1 2020-07-10].fna.E-5.out	0
Neognathae	Pardalotus punctatus [genbank GCA_013400915.1 2020-07-10].fna.E-5.out	0
Neognathae	Parotia lawesii [genbank GCA_003713295.1 2018-11-06].fna.E-5.out	0
Neognathae	Parus major [refseq GCF_001522545.3 2019-01-15].fna.E-5.out	0
Neognathae	Passer domesticus [genbank GCA_001700915.1 2016-08-31].fna.E-5.out	0
Neognathae	Passer montanus [genbank GCA_014805655.1 2020-09-30].fna.E-5.out	0
Neognathae	Passerina amoena [genbank GCA_013401095.1 2020-07-10].fna.E-5.out	0
Neognathae	Patagioenas fasciata monilis [genbank GCA_002029285.1 2017-03-15].fna.E-5.out	0
Neognathae	Pavo cristatus [genbank GCA_005519975.1 2019-05-20].fna.E-5.out	0
Neognathae	Pedionomus torquatus [genbank GCA_013398155.1 2020-07-10].fna.E-5.out	0
Neognathae	Pelecanoides urinatrix [genbank GCA_013400755.1 2020-07-10].fna.E-5.out	0
Neognathae	Pelecanus crispus [refseq GCF_000687375.1 2014-05-09].fna.E-5.out	0
Neognathae	Penelope pileata [genbank GCA_013396635.1 2020-07-10].fna.E-5.out	0
Neognathae	Peucedramus taeniatus [genbank GCA_013400575.1 2020-07-10].fna.E-5.out	0
Neognathae	Phaethon lepturus [refseq GCF_000687285.1 2014-05-08].fna.E-5.out	0
Neognathae	Phaetusa simplex [genbank GCA_013399535.1 2020-07-10].fna.E-5.out	0
Neognathae	Phainopepla nitens [genbank GCA_013400175.1 2020-07-10].fna.E-5.out	0
Neognathae	Phalacrocorax carbo [refseq GCF_000708925.1 2014-06-17].fna.E-5.out	0
Neognathae	Phalacrocorax pelagicus [genbank GCA_002173435.1 2017-06-06].fna.E-5.out	0
Neognathae	Phasianus colchicus [refseq GCF_004143745.1 2019-02-06].fna.E-5.out	0
Neognathae	Pheucticus melanocephalus [genbank GCA_013398405.1 2020-07-10].fna.E-5.out	0
Neognathae	Phoebastria albatrus [genbank GCA_014363385.1 2020-08-22].fna.E-5.out	0
Neognathae	Phoenicopterus ruber ruber [genbank GCA_009819775.1 2019-12-31].fna.E-5.out	0
Neognathae	Phylloscopus plumbeitarsus [genbank GCA_001655115.1 2016-06-02].fna.E-5.out	0
Neognathae	Phylloscopus trochiloides viridanus [genbank GCA_001655095.1 2016-06-02].fna.E-5.out	0
Neognathae	Phylloscopus trochilus acredula [genbank GCA_002305835.1 2016-06-08].fna.E-5.out	0
Neognathae	Piaya cayana [genbank GCA_013389865.1 2020-07-06].fna.E-5.out	0
Neognathae	Picathartes gymnocephalus [genbank GCA_013390045.1 2020-07-06].fna.E-5.out	0
Neognathae	Picoides pubescens [refseq GCF_000699005.1 2014-06-06].fna.E-5.out	0
Neognathae	Pionus senilis [genbank GCA_011762725.1 2020-03-27].fna.E-5.out	0
Neognathae	Pipra filicauda [refseq GCF_003945595.1 2018-12-14].fna.E-5.out	0
Neognathae	Piprites chloris [genbank GCA_013399295.1 2020-07-10].fna.E-5.out	0
Neognathae	Pitta sordida [genbank GCA_013390025.1 2020-07-06].fna.E-5.out	0
Neognathae	Ploceus nigricollis [genbank GCA_013399945.1 2020-07-10].fna.E-5.out	0
Neognathae	Pluvianellus socialis [genbank GCA_013400795.1 2020-07-10].fna.E-5.out	0
Neognathae	Podargus strigoides [genbank GCA_013399755.1 2020-07-10].fna.E-5.out	0
Neognathae	Podiceps cristatus [genbank GCA_000699545.1 2014-06-11].fna.E-5.out	0
Neognathae	Podilymbus podiceps [genbank GCA_013399565.1 2020-07-10].fna.E-5.out	0
Neognathae	Poecile atricapillus [genbank GCA_011421415.1 2020-03-19].fna.E-5.out	0
Neognathae	Polioptila caerulea [genbank GCA_013397295.1 2020-07-10].fna.E-5.out	0
Neognathae	Pomatorhinus ruficollis [genbank GCA_013401195.1 2020-07-10].fna.E-5.out	0
Neognathae	Pomatostomus ruficeps [genbank GCA_013400735.1 2020-07-10].fna.E-5.out	0
Neognathae	Probosciger aterrimus [genbank GCA_013397665.1 2020-07-10].fna.E-5.out	0
Neognathae	Promerops cafer [genbank GCA_013398275.1 2020-07-10].fna.E-5.out	0
Neognathae	Prunella fulvescens [genbank GCA_013400715.1 2020-07-10].fna.E-5.out	0
Neognathae	Prunella himalayana [genbank GCA_013398875.1 2020-07-10].fna.E-5.out	0
Neognathae	Pseudopodoces humilis [refseq GCF_000331425.1 2013-01-11].fna.E-5.out	0
Neognathae	Pseudorectes ferrugineus [genbank GCA_008033365.1 2019-08-20].fna.E-5.out	0
Neognathae	Psilopogon haemacephalus [genbank GCA_013396835.1 2020-07-10].fna.E-5.out	0
Neognathae	Psittacula krameri [genbank GCA_002870145.1 2018-01-09].fna.E-5.out	0
Neognathae	Psittacus erithacus [genbank GCA_009867235.1 2020-01-14].fna.E-5.out	0
Neognathae	Psittacus timneh [genbank GCA_009867315.1 2020-01-14].fna.E-5.out	0
Neognathae	Psitteuteles goldiei [genbank GCA_010014875.1 2020-01-30].fna.E-5.out	0
Neognathae	Psophia crepitans [genbank GCA_013399095.1 2020-07-10].fna.E-5.out	0
Neognathae	Pterocles burchelli [genbank GCA_013397535.1 2020-07-10].fna.E-5.out	0
Neognathae	Pterocles gutturalis [refseq GCF_000699245.1 2014-06-09].fna.E-5.out	0
Neognathae	Pterocles orientalis [genbank GCA_011057875.1 2020-03-02].fna.E-5.out	0
Neognathae	Pteruthius melanotis [genbank GCA_013401235.1 2020-07-10].fna.E-5.out	0
Neognathae	Ptilonorhynchus violaceus [genbank GCA_013397565.1 2020-07-10].fna.E-5.out	0
Neognathae	Ptilorrhoa leucosticta [genbank GCA_013396485.1 2020-07-10].fna.E-5.out	0
Neognathae	Pycnonotus jocosus [genbank GCA_013400435.1 2020-07-10].fna.E-5.out	0
Neognathae	Pygoscelis adeliae [refseq GCF_000699105.1 2014-06-06].fna.E-5.out	0
Neognathae	Pygoscelis antarcticus [genbank GCA_010078415.1 2020-01-31].fna.E-5.out	0
Neognathae	Pygoscelis papua [genbank GCA_003264615.1 2018-06-25].fna.E-5.out	0
Neognathae	Pyrrhura frontalis [genbank GCA_010014865.1 2020-01-30].fna.E-5.out	1
Neognathae	Pyrrhura griseipectus [genbank GCA_010014965.1 2020-01-30].fna.E-5.out	0
Neognathae	Pyrrhura molinae [genbank GCA_011763355.1 2020-03-27].fna.E-5.out	0
Neognathae	Pyrrhura perlata [genbank GCA_011763455.1 2020-03-27].fna.E-5.out	0
Neognathae	Quiscalus mexicanus [genbank GCA_013399035.1 2020-07-10].fna.E-5.out	0
Neognathae	Ramphastos sulfuratus [genbank GCA_013399055.1 2020-07-10].fna.E-5.out	0
Neognathae	Recurvirostra avosetta [genbank GCA_004023745.1 2019-01-15].fna.E-5.out	0
Neognathae	Regulus satrapa [genbank GCA_013396955.1 2020-07-10].fna.E-5.out	0
Neognathae	Rhabdornis inornatus [genbank GCA_013397075.1 2020-07-10].fna.E-5.out	0
Neognathae	Rhadina sibilatrix [genbank GCA_013400275.1 2020-07-10].fna.E-5.out	0
Neognathae	Rhagologus leucostigma [genbank GCA_013397725.1 2020-07-10].fna.E-5.out	0
Neognathae	Rhegmatorhina hoffmannsi [genbank GCA_013398505.1 2020-07-10].fna.E-5.out	0
Neognathae	Rhinopomastus cyanomelas [genbank GCA_013400115.1 2020-07-10].fna.E-5.out	0
Neognathae	Rhinoptilus africanus [genbank GCA_013400135.1 2020-07-10].fna.E-5.out	0
Neognathae	Rhipidura dahli [genbank GCA_013399225.1 2020-07-10].fna.E-5.out	0
Neognathae	Rhodinocichla rosea [genbank GCA_013396575.1 2020-07-10].fna.E-5.out	0
Neognathae	Rhynochetos jubatus [genbank GCA_013398095.1 2020-07-10].fna.E-5.out	0
Neognathae	Rissa tridactyla [genbank GCA_013401015.1 2020-07-10].fna.E-5.out	0
Neognathae	Rostratula benghalensis [genbank GCA_013399305.1 2020-07-10].fna.E-5.out	0
Neognathae	Rynchops niger [genbank GCA_013400035.1 2020-07-10].fna.E-5.out	0
Neognathae	Sagittarius serpentarius [genbank GCA_013399415.1 2020-07-10].fna.E-5.out	0
Neognathae	Sakesphorus luctuosus [genbank GCA_013396695.1 2020-07-10].fna.E-5.out	0
Neognathae	Sapayoa aenigma [genbank GCA_013398745.1 2020-07-10].fna.E-5.out	0
Neognathae	Saxicola maurus maurus [genbank GCA_900205225.1 2017-09-28].fna.E-5.out	0
Neognathae	Sclerurus mexicanus [genbank GCA_013396755.1 2020-07-10].fna.E-5.out	0
Neognathae	Scolopax mira [genbank GCA_004320125.1 2019-02-15].fna.E-5.out	0
Neognathae	Scopus umbretta [genbank GCA_013400535.1 2020-07-10].fna.E-5.out	0
Neognathae	Scytalopus superciliaris [genbank GCA_013400415.1 2020-07-10].fna.E-5.out	0
Neognathae	Semnornis frantzii [genbank GCA_013399775.1 2020-07-10].fna.E-5.out	0
Neognathae	Serilophus lunatus [genbank GCA_013399895.1 2020-07-10].fna.E-5.out	0
Neognathae	Serinus canaria [genbank GCA_007115625.1 2019-07-29].fna.E-5.out	0
Neognathae	Setophaga coronata coronata [genbank GCA_001746935.1 2016-09-27].fna.E-5.out	0
Neognathae	Setophaga kirtlandii [genbank GCA_013399655.1 2020-07-10].fna.E-5.out	0
Neognathae	Sialia sialis [genbank GCA_009812075.1 2019-12-31].fna.E-5.out	0
Neognathae	Sitta europaea [genbank GCA_013400255.1 2020-07-10].fna.E-5.out	0
Neognathae	Smithornis capensis [genbank GCA_013396465.1 2020-07-10].fna.E-5.out	0
Neognathae	Spelaeornis formosus [genbank GCA_013398795.1 2020-07-10].fna.E-5.out	0
Neognathae	Spheniscus demersus [genbank GCA_010077935.1 2020-01-31].fna.E-5.out	0
Neognathae	Spheniscus humboldti [genbank GCA_010076325.1 2020-01-31].fna.E-5.out	0
Neognathae	Spheniscus magellanicus [genbank GCA_010076225.1 2020-01-31].fna.E-5.out	0
Neognathae	Spheniscus mendiculus [genbank GCA_003264655.1 2018-06-25].fna.E-5.out	0
Neognathae	Spizaetus tyrannus [genbank GCA_013399215.1 2020-07-10].fna.E-5.out	0
Neognathae	Spizella passerina [genbank GCA_013401375.1 2020-07-10].fna.E-5.out	0
Neognathae	Sporophila hypoxantha [genbank GCA_002167245.1 2017-06-05].fna.E-5.out	0
Neognathae	Steatornis caripensis [genbank GCA_013398225.1 2020-07-10].fna.E-5.out	0
Neognathae	Stercorarius parasiticus [genbank GCA_013396915.1 2020-07-10].fna.E-5.out	0
Neognathae	Sterna hirundo [genbank GCA_009819605.1 2019-12-31].fna.E-5.out	0
Neognathae	Sterrhoptilus dennistouni [genbank GCA_013397095.1 2020-07-10].fna.E-5.out	0
Neognathae	Stictonetta naevosa [genbank GCA_011074415.1 2020-03-10].fna.E-5.out	0
Neognathae	Streptopelia turtur [genbank GCA_901699155.1 2019-06-05].fna.E-5.out	0
Neognathae	Strigops habroptila [refseq GCF_004027225.2 2020-03-04].fna.E-5.out	0
Neognathae	Strix occidentalis caurina [genbank GCA_002372975.1 2017-09-26].fna.E-5.out	0
Neognathae	Struthidea cinerea [genbank GCA_013397865.1 2020-07-10].fna.E-5.out	0
Neognathae	Sturnus vulgaris [refseq GCF_001447265.1 2015-11-20].fna.E-5.out	0
Neognathae	Sula dactylatra [genbank GCA_013389905.1 2020-07-06].fna.E-5.out	0
Neognathae	Sylvia atricapilla [genbank GCA_009819655.1 2019-12-31].fna.E-5.out	0
Neognathae	Sylvia borin [genbank GCA_014839755.1 2020-09-30].fna.E-5.out	0
Neognathae	Sylvietta virens [genbank GCA_013399515.1 2020-07-10].fna.E-5.out	0
Neognathae	Syrmaticus mikado [genbank GCA_003435085.1 2018-08-31].fna.E-5.out	0
Neognathae	Syrrhaptes paradoxus [genbank GCA_013400615.1 2020-07-10].fna.E-5.out	0
Neognathae	Tachuris rubrigastra [genbank GCA_013396555.1 2020-07-10].fna.E-5.out	0
Neognathae	Tachycineta bicolor [genbank GCA_007636935.1 2019-07-30].fna.E-5.out	0
Neognathae	Taeniopygia guttata [genbank GCA_008822105.2 2020-02-21].fna.E-5.out	0
Neognathae	Tauraco erythrolophus [refseq GCF_000709365.1 2014-06-25].fna.E-5.out	0
Neognathae	Tetrax tetrax [genbank GCA_009806455.1 2019-12-27].fna.E-5.out	0
Neognathae	Thalassarche chlororhynchos [genbank GCA_013400895.1 2020-07-10].fna.E-5.out	0
Neognathae	Thinocorus orbignyianus [genbank GCA_013400375.1 2020-07-10].fna.E-5.out	0
Neognathae	Thryothorus ludovicianus [genbank GCA_013397245.1 2020-07-10].fna.E-5.out	0
Neognathae	Tichodroma muraria [genbank GCA_013390105.1 2020-07-06].fna.E-5.out	0
Neognathae	Todus mexicanus [genbank GCA_013389965.1 2020-07-06].fna.E-5.out	0
Neognathae	Toxostoma redivivum [genbank GCA_013397375.1 2020-07-10].fna.E-5.out	0
Neognathae	Tricholaema leucomelas [genbank GCA_013400475.1 2020-07-10].fna.E-5.out	0
Neognathae	Trogon melanurus [genbank GCA_013399275.1 2020-07-10].fna.E-5.out	0
Neognathae	Turdus rufiventris [genbank GCA_013186435.1 2020-05-28].fna.E-5.out	0
Neognathae	Turnix velox [genbank GCA_013400935.1 2020-07-10].fna.E-5.out	0
Neognathae	Tympanuchus cupido pinnatus [genbank GCA_001870855.1 2016-11-07].fna.E-5.out	0
Neognathae	Tyrannus savana [genbank GCA_013399735.1 2020-07-10].fna.E-5.out	0
Neognathae	Tyto alba alba [refseq GCF_902150015.1 2020-02-10].fna.E-5.out	0
Neognathae	Upupa epops [genbank GCA_013397515.1 2020-07-10].fna.E-5.out	0
Neognathae	Uria aalge [genbank GCA_013401055.1 2020-07-10].fna.E-5.out	0
Neognathae	Uria lomvia [genbank GCA_002289315.1 2017-09-11].fna.E-5.out	0
Neognathae	Urocolius indicus [genbank GCA_013401255.1 2020-07-10].fna.E-5.out	0
Neognathae	Urocynchramus pylzowi [genbank GCA_013397555.1 2020-07-10].fna.E-5.out	0
Neognathae	Vidua chalybeata [genbank GCA_013398495.1 2020-07-10].fna.E-5.out	0
Neognathae	Vidua macroura [genbank GCA_013400395.1 2020-07-10].fna.E-5.out	0
Neognathae	Vireo altiloquus [genbank GCA_013396875.1 2020-07-10].fna.E-5.out	0
Neognathae	Xiphorhynchus elegans [genbank GCA_013401175.1 2020-07-10].fna.E-5.out	0
Neognathae	Zapornia atra [genbank GCA_013400835.1 2020-07-10].fna.E-5.out	0
Neognathae	Zonotrichia albicollis [refseq GCF_000385455.1 2013-04-30].fna.E-5.out	0
Neognathae	Zosterops borbonicus [genbank GCA_007252995.1 2019-07-22].fna.E-5.out	0
Neognathae	Zosterops hypoxanthus [genbank GCA_013399795.1 2020-07-10].fna.E-5.out	0
Neognathae	Zosterops lateralis melanops [genbank GCA_001281735.1 2015-09-14].fna.E-5.out	0
Neognathae	Zosterops pallidus [genbank GCA_007556475.1 2019-07-26].fna.E-5.out	0
Palaeognathae	Anomalopteryx didiformis [genbank GCA_006937325.1 2019-07-12].fna.E-5.out	0
Palaeognathae	Apteryx haastii [genbank GCA_003342985.1 2018-07-26].fna.E-5.out	0
Palaeognathae	Apteryx mantelli mantelli [genbank GCA_001039765.2 2015-06-23].fna.E-5.out	0
Palaeognathae	Apteryx owenii [genbank GCA_003342965.1 2018-07-26].fna.E-5.out	0
Palaeognathae	Apteryx rowi [refseq GCF_003343035.1 2018-07-26].fna.E-5.out	0
Palaeognathae	Casuarius casuarius [genbank GCA_013396415.1 2020-07-10].fna.E-5.out	0
Palaeognathae	Crypturellus cinnamomeus [genbank GCA_003342915.1 2018-07-26].fna.E-5.out	0
Palaeognathae	Crypturellus soui [genbank GCA_013389845.1 2020-07-06].fna.E-5.out	0
Palaeognathae	Crypturellus undulatus [genbank GCA_013389825.1 2020-07-06].fna.E-5.out	0
Palaeognathae	Dromaius novaehollandiae [refseq GCF_003342905.1 2018-07-26].fna.E-5.out	0
Palaeognathae	Eudromia elegans [genbank GCA_013398775.1 2020-07-10].fna.E-5.out	0
Palaeognathae	Nothocercus julius [genbank GCA_013398735.1 2020-07-10].fna.E-5.out	0
Palaeognathae	Nothocercus nigrocapillus [genbank GCA_013398345.1 2020-07-10].fna.E-5.out	0
Palaeognathae	Nothoprocta ornata [genbank GCA_013398335.1 2020-07-10].fna.E-5.out	0
Palaeognathae	Nothoprocta pentlandii [genbank GCA_013398315.1 2020-07-10].fna.E-5.out	0
Palaeognathae	Nothoprocta perdicaria [refseq GCF_003342845.1 2018-07-26].fna.E-5.out	0
Palaeognathae	Pterocnemia pennata [genbank GCA_003342835.1 2018-07-26].fna.E-5.out	0
Palaeognathae	Rhea americana [genbank GCA_003343005.1 2018-07-26].fna.E-5.out	0
Palaeognathae	Struthio camelus australis [refseq GCF_000698965.1 2014-06-06].fna.E-5.out	0
Palaeognathae	Tinamus guttatus [refseq GCF_000705375.1 2014-08-05].fna.E-5.out	0
