# Supplementary material for: An ancient retroviral RNA element hidden in mammalian genomes and its involvement in co-opted retroviral gene regulation
Source: Retrovirology. 2021 Nov 10;18:36. doi: 10.1186/s12977-021-00580-2 (PMC8579622; doi:10.1186/s12977-021-00580-2)
Supplement: Supplementary file 10 — Additional file 10: Table S5. Primers used in this study. [file 12977_2021_580_MOESM10_ESM.xlsx]

## Sheet: sheet1
Primer sequence (5'-3')	Orientation	Template	Purpose
GATACAGCAATTATCTTGCAAC	F	human gDNA	cloning of ERVWE1
CTCTAGAGGATCCCCATTAGTGGCCCATGCATTTGC	R
ACTTGGATCTCTCAAATGGTGC	F	human gDNA	cloning of ERVFRDE1
CTCTAGAGGATCCCCGGAGGATGTTTGGGGCTTTATCTTCTG	R
AGGTGACACTATAGAGCCAGATATACGCGTTGACAT	F	pcDNA3.1 (+)	cloning of CMV enhancer for pWE1
GATAATTGCTGTATCCATGGTAATAGCGATGACTAATAC	R
AGGTGACACTATAGAGCCAGATATACGCGTTGACAT	F	pcDNA3.1 (+)	cloning of CMV enhancer and promoter for pFRDE1
TTGAGAGATCCAAGTAGCTCTGCTTATATAGACCTCC	R
AGTGCTGGTTCGTCATAGAGCGGTCGTCGGCC	F	syncytin-1 plasmid	mutagenesis to SPRE core motif
TGACGAACCAGCACTATTGGGGCGTAGTAGAGGT	R
AGTGCTGGTTCGTCATAAAGAAGACTGACCTTCGTCCAT	F	syncytin-2 plasmid	mutagenesis to SPRE core motif
TGACGAACCAGCACTCAGAGGGGCTGTAGTGGT	R
CTACGGGGCAATTCAGCAGGAAGCAG	F	syncytin-1 plasmid	mutagenesis to SPRE C-rich region (mut2)
TGAATTGCCCCGTAGGAATTCTTAGCTAATC	R
ACAGCGGGTCTGTCAGCAGGAAGCAGTTAAAG	F	syncytin-2 plasmid	mutagenesis to SPRE C-rich region (mut2)
TGACAGACCCGCTGTGAATTCTTAGCTAATC	R
GGAACCTGGCCAACAGCACTTAGGTT	F	syncytin-1 plasmid	mutagenesis to SPRE C-rich region (mut3)
TGTTGGCCAGGTTCCCCGACGACCGCTCTAAC	R
ACTGAGGTTCGTGGATTTTCCCAGATAATTGG	F	syncytin-2 plasmid	mutagenesis to SPRE C-rich region (mut3)
TCCACGAACCTCAGTCTTCTTTAACTGCTTCCT	R
TGGCGGCTGTTCAAGAAGATTAGCTAAGAATTCTGCAGATATCCAGCAC	F	phCMV3-HIV-gag	insertion of HIBiT to HIV-1 gag
CTTGAACAGCCGCCAGCCGCTCACTTGTGACGAGGGGTCGCTGC	R
ATTAGCTAAGAATTCCTTCGCCCCATGTCAGCAGGAAGTAGTTACAGAAGACCCACGACG	F	na	SPRE-mac-syn3
GACTCGAGCGGCCGCCTGAAAAGCTTTGGGTGTAAGGACGTCGTGGGTCTTCTGTAACTA	R
ATTAGCTAAGAATTCCAACGTCCCTATTCAGCTGGAAGTAGTTACAGAAGGATGACCTCC	F	na	SPRE-syn-Ten1
GACTCGAGCGGCCGCACAGAACCCCCAGGGAAAGGGACGGAGGTCATCCTTCTGTAACTA	R
ATTAGCTAAGAATTCCTACAATCCCTCTCAGCCTGAAGAAGCTACAGAAGATGAGACCTT	F	na	SPRE-syn-Car1
GACTCGAGCGGCCGCTTCTTACAAGGTGTTGAAGGGCGAAGGTCTCATCTTCTGTAGCTT	R
GTGAGCGGCTGGCGGCTGT	F	phMCV3-HG-HiBiT	generating linear phCMV3 with HiBiT
CGAAGCTTGAGCTCGAGATCT	R
CGAGCTCAAGCTTCGATGGGCCAGACTGTTACCA	F	pGag-pol-IRES-bsr	cloning MLV-gag
CCGCCAGCCGCTCACGTCATCTAGGGTCAGGAGGG	R
CGAGCTCAAGCTTCGATGGCAGCTATTGAAGGTG	F	pJM356	cloning SFV-gag
CCGCCAGCCGCTCACATTTCCGCTTCCAGAGGCT	R
GCGGCCAAGCTTGGCAAT	F	pNL1.1 [Nluc]	cloning NanoLuc
AGTCGAATTCTTACGCCAGAATGCGTTCG	R
TTCTCTTAGGTCACCATGGGGCTGTT	F	codon-optimized syncytin-2	cloning codon-optimized syncytin-2
GTCTAGGGGTCCTCCTCAAAATGGGGATTCCTGG	R
TCGAGCTCGGTACCCTACTCCTCTTTGGACCCTGT	F	cDNA of 293T transfected with pWE1	poly(A) tail-targeted PCR
CTCTAGAGGATCCCCATTGATGGTGCCTACAGTTTT	R
GGAGCCCAAGATGCAGTCCAAG	F	pWE1	in vitro transcription template for RNA probe
AAACAGAGCTTAATACGACTCACTATAGGGCCAAAGGGGGTTGCCGTTGCC	R
GGAGGACCCCTAGACTGCT	F	pFRDE1	in vitro transcription template for RNA probe
CCTAAAGGAAGTAATACGACTCACTATAGGGCACTATTTTGCCTCTTAGGG	R
codon-optimized syncytin-2	ATGGGGCTGTTGCTCCTGGTCCTGATACTGACACCTTCACTTGCCGCCTATCGACATCCCGATTTTCCGCTGCTGGAGAAAGCCCAGCAGCTCCTGCAGTCCACCGGGTCCCCTTACAGTACCAATTGTTGGCTGTGTACGTCCTCCAGTACCGAAACACCTGGGACGGCATATCCGGCTAGTCCGCGCGAATGGACGTCTATTGAAGCCGAACTGCACATCAGCTATCGCTGGGACCCAAATCTGAAAGGCCTGATGCGGCCCGCCAATTCTCTCCTCAGCACCGTCAAGCAGGATTTCCCCGATATAAGGCAGAAGCCACCTATCTTTGGGCCCATATTTACAAACATCAACCTGATGGGCATTGCTCCCATTTGCGTCATGGCGAAAAGGAAGAAT…
