# Supplementary material for: An ancient retroviral RNA element hidden in mammalian genomes and its involvement in co-opted retroviral gene regulation
Source: Retrovirology. 2021 Nov 10;18:36. doi: 10.1186/s12977-021-00580-2 (PMC8579622; doi:10.1186/s12977-021-00580-2)
Supplement: Supplementary file 11 — Additional file 11: Table S6. Accession numbers used for phylogenetic tree of syncytin genes. [file 12977_2021_580_MOESM11_ESM.xlsx]

## Sheet: accession
Accession number	gene
BAN59287.1	fematrin-1
NP_001335322.2	mac-syncytin-3
NP_001124397.1	syncytin-1
NP_997465.1	syncytin-2
NP_001013773.1	syncytin-A
NP_775596.1	syncytin-B
NP_001292521.1	syncytin-Car1
NP_001292516.1	syncytin-Mar1
NP_001295306.1	syncyti-Opo1
NP_001292522.1	syncytin-Ory1
NP_001292383.1	syncytin-Rum1
NP_001292515.1	syncytin-Ten1
NP_056894.1	MPMV Env
NP_057935.1	MoMLV Env
NP_057856.1	HIV-1 Env
